# Supplementary material for: (Furan-2-yl)(5-hy­droxy-3-methyl-5-phenyl-4,5-dihydro-1H-pyrazol-1-yl)methanone
Source: Acta Crystallogr Sect E Struct Rep Online. 2011 Jan 12;67(Pt 2):o367. doi: 10.1107/S1600536811000948 (PMC3051505; doi:10.1107/S1600536811000948)
Supplement: Supplementary file 1 [file e-67-0o367-sup1.cif]

##############################################################################
###                                                                        ###
###        Electronic paper (Acta Crystallographica Section E)             ###
###                                                                        ###
##############################################################################
#                                                                            #
# This CIF contains the data in a paper accepted for publication in Acta     #
# Crystallographica Section E. It conforms to the requirements of Notes      #
# for Authors for Section E, and has been peer reviewed under the auspices   #
# of the IUCr Commission on Journals.                                        #
#                                                                            #
# Full details of the Crystallographic Information File format               #
# are given in the paper "The Crystallographic Information File (CIF):       #
# a New Standard Archive File for Crystallography" by S. R. Hall, F. H.      #
# Allen and I. D. Brown [Acta Cryst. (1991), A47, 655-685].                  #
#                                                                            #
# The current version of the core CIF dictionary is obtainable from          #
# ftp://ftp.iucr.org/pub/cif_core.dic. The current version number is 2.4.    #
#                                                                            #
# Software is freely available for graphical display of the structure(s) in  #
# this CIF.  For information consult the CIF home page http://www.iucr.org/  #
# cif/home.html                                                              #
#                                                                            #
# This file may be used for bona fide research purposes within the           #
# scientific community so long as proper attribution is given to the journal # 
# article from which it was obtained.                                        #
#                                                                            #
##############################################################################
                                             
data_global
_audit_creation_method     'form.cif (version 2.0)'
_journal_data_validation_number     ?
_journal_date_recd_electronic     2011-01-02
_journal_date_accepted     2011-01-07
_journal_name_full     'Acta Crystallographica, Section E'
_journal_year     2011
_journal_volume     67
_journal_issue      2
_journal_page_first     o367
_journal_page_last     o367
_journal_paper_category     QO
_journal_coeditor_code     JH2253
_publ_contact_author_name     'Prof. Tahir, Muhammad Nawaz'
_publ_contact_author_address
;
Department of Physics
University of Sargodha
Punjab, Pakistan
;
_publ_contact_author_email     'dmntahir_uos@yahoo.com'
_publ_contact_author_fax     ?
_publ_contact_author_phone     ?
_publ_section_title
;\
(Furan-2-yl)(5-hydroxy-3-methyl-5-phenyl-4,5-dihydro-1<i>H</i>-pyrazol-1-yl)\
methanone
;
loop_
    _publ_author_name
    _publ_author_address
    'Kargar, Hadi'
;
      Department of Chemistry,
      School of Science,
      Payame Noor University (PNU),
      Ardakan, Yazd,
      Iran
;
    'Kia, Reza'
;
      X-ray Crystallography Lab.,
      Plasma Physics Research Center,
      Science and Research Branch,
      Islamic Azad University,
      Tehran,
      Iran and
      Department of Chemistry,
      Science and Research Branch,
      Islamic Azad University,
      Tehran,
      Iran
;
    'Moghadamm, Majid'
;
Department of Chemistry,
Catalysis Division,
University of Isfahan,
Isfahan 81746-73441,
Iran
;
    'Tahir, Muhammad Nawaz'
;
Department of Physics
University of Sargodha
Punjab, Pakistan
;
data_I
_audit_creation_method     SHELXL-97
_chemical_name_systematic
;
(Furan-2-yl)(5-hydroxy-3-methyl-5-phenyl-4,5-dihydro-1<i>H</i>-
pyrazol-1-yl)methanone
;
_chemical_name_common
;
;
_chemical_formula_moiety     'C15 H14 N2 O3'
_chemical_formula_sum     'C15 H14 N2 O3'
_chemical_formula_iupac     'C15 H14 N2 O3'
_chemical_formula_weight     270.28
_chemical_melting_point     ?
_symmetry_cell_setting     monoclinic
_symmetry_space_group_name_H-M     'P 21/n'
_symmetry_space_group_name_Hall     '-P 2yn'
loop_
    _symmetry_equiv_pos_as_xyz
    'x, y, z'
    '-x+1/2, y+1/2, -z+1/2'
    '-x, -y, -z'
    'x-1/2, -y-1/2, z-1/2'
_cell_length_a     10.6844(10)
_cell_length_b     8.4700(7)
_cell_length_c     15.3022(16)
_cell_angle_alpha     90.00
_cell_angle_beta     95.266(3)
_cell_angle_gamma     90.00
_cell_volume     1379.0(2)
_cell_formula_units_Z     4
_cell_measurement_reflns_used     2245
_cell_measurement_theta_min     2.45
_cell_measurement_theta_max     29.45
_cell_measurement_temperature     296(2)
_exptl_crystal_description     'block'
_exptl_crystal_colour     'white'
_exptl_crystal_size_max     0.28
_exptl_crystal_size_mid     0.22
_exptl_crystal_size_min     0.16
_exptl_crystal_density_diffrn     1.302
_exptl_crystal_density_meas     ?
_exptl_crystal_density_method     'not measured'
_exptl_crystal_F_000     568
_exptl_absorpt_coefficient_mu     0.092
_exptl_absorpt_correction_type     multi-scan
_exptl_absorpt_process_details     '(<i>SADABS</i>; Bruker, 2005)'
_exptl_absorpt_correction_T_min     0.9746
_exptl_absorpt_correction_T_max     0.9854
_exptl_special_details     ?
_diffrn_ambient_temperature     296(2)
_diffrn_radiation_type     MoK\a
_diffrn_radiation_wavelength     0.71073
_diffrn_radiation_source     'fine-focus sealed tube'
_diffrn_radiation_monochromator     graphite
_diffrn_measurement_device_type
;
Bruker SMART APEXII CCD area-detector
;
_diffrn_measurement_method     '\f and \w'
_diffrn_detector_area_resol_mean     ?
_diffrn_reflns_number     10534
_diffrn_reflns_av_R_equivalents     0.0444
_diffrn_reflns_av_sigmaI/netI     0.0418
_diffrn_reflns_theta_min     2.43
_diffrn_reflns_theta_max     25.24
_diffrn_reflns_theta_full     25.24
_diffrn_measured_fraction_theta_max     1.000
_diffrn_measured_fraction_theta_full     1.000
_diffrn_reflns_limit_h_min     -12
_diffrn_reflns_limit_h_max     12
_diffrn_reflns_limit_k_min     -10
_diffrn_reflns_limit_k_max     10
_diffrn_reflns_limit_l_min     -18
_diffrn_reflns_limit_l_max     18
_diffrn_standards_number     0
_diffrn_standards_interval_count     .
_diffrn_standards_interval_time     .
_diffrn_standards_decay_%     ?
_refine_special_details
;
 Refinement of F^2^ against ALL reflections.  The weighted R-factor wR and
 goodness of fit S are based on F^2^, conventional R-factors R are based
 on F, with F set to zero for negative F^2^. The threshold expression of
 F^2^ > 2sigma(F^2^) is used only for calculating R-factors(gt) etc. and is
 not relevant to the choice of reflections for refinement.  R-factors based
 on F^2^ are statistically about twice as large as those based on F, and R-
 factors based on ALL data will be even larger.
;
_reflns_number_total     2495
_reflns_number_gt     1615
_reflns_threshold_expression     I>2\s(I)
_refine_ls_structure_factor_coef     Fsqd
_refine_ls_matrix_type     full
_refine_ls_R_factor_all     0.0743
_refine_ls_R_factor_gt     0.0417
_refine_ls_wR_factor_gt     0.0911
_refine_ls_wR_factor_ref     0.1058
_refine_ls_goodness_of_fit_ref     1.030
_refine_ls_restrained_S_all     1.028
_refine_ls_number_reflns     2495
_refine_ls_number_parameters     221
_refine_ls_number_restraints     10
_refine_ls_hydrogen_treatment     constr
_refine_ls_weighting_scheme     calc
_refine_ls_weighting_details
         'calc w=1/[\s^2^(Fo^2^)+(0.0370P)^2^+0.1913P] where P=(Fo^2^+2Fc^2^)/3'
_atom_sites_solution_hydrogens     geom
_atom_sites_solution_primary     direct
_atom_sites_solution_secondary     difmap
_refine_ls_shift/su_max     0.000
_refine_ls_shift/su_mean     0.000
_refine_diff_density_max     0.123
_refine_diff_density_min     -0.127
_refine_ls_extinction_method     'SHELXTL (Sheldrick, 2008)'
_refine_ls_extinction_coef     0.0132(14)
_refine_ls_extinction_expression
                                  'Fc^*^=kFc[1+0.001xFc^2^\l^3^/sin(2\q)]^-1/4^'
loop_
    _atom_type_symbol
    _atom_type_description
    _atom_type_scat_dispersion_real
    _atom_type_scat_dispersion_imag
    _atom_type_scat_source
    'C' 'C' 0.0033 0.0016
                         'International Tables Vol C Tables 4.2.6.8 and 6.1.1.4'
    'H' 'H' 0.0000 0.0000
                         'International Tables Vol C Tables 4.2.6.8 and 6.1.1.4'
    'N' 'N' 0.0061 0.0033
                         'International Tables Vol C Tables 4.2.6.8 and 6.1.1.4'
    'O' 'O' 0.0106 0.0060
                         'International Tables Vol C Tables 4.2.6.8 and 6.1.1.4'
_computing_data_collection     'APEX2 (Bruker, 2005)'
_computing_cell_refinement     'SAINT (Bruker, 2005)'
_computing_data_reduction     'SAINT (Bruker, 2005)'
_computing_structure_solution     'SHELXTL (Sheldrick, 2008)'
_computing_structure_refinement     'SHELXTL (Sheldrick, 2008)'
_computing_molecular_graphics     'SHELXTL (Sheldrick, 2008)'
_computing_publication_material
;
SHELXTL (Sheldrick, 2008) and PLATON (Spek, 2009)
;
loop_
    _atom_site_type_symbol
    _atom_site_label
    _atom_site_fract_x
    _atom_site_fract_y
    _atom_site_fract_z
    _atom_site_U_iso_or_equiv
    _atom_site_adp_type
    _atom_site_calc_flag
    _atom_site_refinement_flags
    _atom_site_occupancy
    _atom_site_disorder_assembly
    _atom_site_disorder_group
    O O1 0.39871(12) 1.05521(16) 0.13086(9) 0.0564(4) Uani d . 1 . .
    H H1 0.4501 1.0373 0.0954 0.085 Uiso calc R 1 . .
    O O2 0.37249(12) 0.97468(15) -0.05954(9) 0.0540(4) Uani d . 1 . .
    N N1 0.11933(14) 1.14352(17) 0.03952(12) 0.0530(5) Uani d . 1 . .
    N N2 0.22305(14) 1.04995(17) 0.02389(10) 0.0463(4) Uani d . 1 . .
    C C1 0.30125(18) 0.8002(2) 0.09202(12) 0.0467(5) Uani d . 1 . .
    C C2 0.4147(2) 0.7260(2) 0.10936(14) 0.0605(6) Uani d . 1 . .
    H H2 0.4856 0.7842 0.1289 0.073 Uiso calc R 1 . .
    C C3 0.4242(3) 0.5637(3) 0.09779(18) 0.0803(8) Uani d . 1 . .
    H H3 0.5016 0.5142 0.1091 0.096 Uiso calc R 1 . .
    C C4 0.3208(3) 0.4768(3) 0.0700(2) 0.0916(9) Uani d . 1 . .
    H H4 0.3272 0.3682 0.0630 0.110 Uiso calc R 1 . .
    C C5 0.2085(3) 0.5500(3) 0.0528(2) 0.0909(9) Uani d . 1 . .
    H H5 0.1378 0.4910 0.0337 0.109 Uiso calc R 1 . .
    C C6 0.1979(2) 0.7105(2) 0.06307(16) 0.0704(7) Uani d . 1 . .
    H H6 0.1203 0.7591 0.0504 0.085 Uiso calc R 1 . .
    C C7 0.28639(17) 0.9765(2) 0.10487(13) 0.0455(5) Uani d . 1 . .
    C C8 0.19276(18) 1.0218(2) 0.17109(14) 0.0569(6) Uani d . 1 . .
    H H8A 0.1500 0.9292 0.1909 0.068 Uiso calc R 1 . .
    H H8B 0.2350 1.0751 0.2216 0.068 Uiso calc R 1 . .
    C C9 0.10301(18) 1.1294(2) 0.12079(15) 0.0545(5) Uani d . 1 . .
    C C10 0.0004(2) 1.2167(3) 0.15998(16) 0.0818(8) Uani d . 1 . .
    H H10A -0.0483 1.1441 0.1912 0.123 Uiso calc R 1 . .
    H H10B -0.0530 1.2667 0.1142 0.123 Uiso calc R 1 . .
    H H10C 0.0363 1.2955 0.1998 0.123 Uiso calc R 1 . .
    C C11 0.27454(17) 1.0491(2) -0.05355(13) 0.0436(5) Uani d . 1 A .
    C C12 0.21378(16) 1.1311(2) -0.12971(12) 0.0497(5) Uani d D 1 . .
    C C13 0.1182(12) 1.2333(18) -0.1440(6) 0.071(3) Uani d PD 0.587(11) A 1
    H H13A 0.0724 1.2811 -0.1024 0.085 Uiso calc PR 0.587(11) A 1
    C C14 0.1026(12) 1.2525(13) -0.2367(6) 0.071(3) Uani d PD 0.587(11) A 1
    H H14A 0.0360 1.3042 -0.2680 0.086 Uiso calc PR 0.587(11) A 1
    C C15 0.1996(12) 1.1838(19) -0.2715(7) 0.076(3) Uani d PD 0.587(11) A 1
    H H15A 0.2191 1.1926 -0.3293 0.092 Uiso calc PR 0.587(11) A 1
    O O3 0.2646(7) 1.0983(13) -0.2065(3) 0.072(2) Uani d PD 0.587(11) A 1
    C C13X 0.2557(15) 1.136(2) -0.2096(5) 0.060(4) Uani d PD 0.413(11) A 2
    H H13B 0.3305 1.0955 -0.2267 0.072 Uiso calc PR 0.413(11) A 2
    C C14X 0.1599(14) 1.2180(19) -0.2623(9) 0.058(3) Uani d PD 0.413(11) A 2
    H H14B 0.1533 1.2220 -0.3233 0.070 Uiso calc PR 0.413(11) A 2
    C C15X 0.0807(19) 1.2883(19) -0.2115(8) 0.079(4) Uani d PD 0.413(11) A 2
    H H15B 0.0241 1.3695 -0.2263 0.095 Uiso calc PR 0.413(11) A 2
    O O3X 0.1028(10) 1.212(2) -0.1327(7) 0.078(4) Uani d PD 0.413(11) A 2
loop_
    _atom_site_aniso_label
    _atom_site_aniso_U_11
    _atom_site_aniso_U_22
    _atom_site_aniso_U_33
    _atom_site_aniso_U_12
    _atom_site_aniso_U_13
    _atom_site_aniso_U_23
    O1 0.0494(8) 0.0629(8) 0.0569(10) -0.0070(7) 0.0048(7) -0.0151(7)
    O2 0.0469(8) 0.0640(9) 0.0518(9) 0.0075(7) 0.0087(7) 0.0015(7)
    N1 0.0495(10) 0.0503(9) 0.0598(12) 0.0080(8) 0.0091(9) -0.0036(8)
    N2 0.0456(9) 0.0460(9) 0.0478(10) 0.0066(7) 0.0073(8) 0.0019(7)
    C1 0.0492(12) 0.0482(11) 0.0430(12) 0.0013(9) 0.0049(9) 0.0042(9)
    C2 0.0586(14) 0.0577(13) 0.0655(15) 0.0065(11) 0.0072(11) 0.0096(11)
    C3 0.0848(18) 0.0643(15) 0.094(2) 0.0285(14) 0.0197(15) 0.0189(14)
    C4 0.117(2) 0.0473(14) 0.112(2) 0.0000(16) 0.020(2) 0.0009(14)
    C5 0.095(2) 0.0573(15) 0.118(3) -0.0145(14) -0.0025(18) -0.0073(15)
    C6 0.0640(15) 0.0533(13) 0.0916(19) -0.0053(11) -0.0059(13) -0.0008(12)
    C7 0.0431(11) 0.0502(11) 0.0433(12) -0.0004(9) 0.0034(9) -0.0034(9)
    C8 0.0566(13) 0.0637(13) 0.0514(13) 0.0015(10) 0.0109(10) -0.0045(10)
    C9 0.0485(12) 0.0564(12) 0.0592(15) 0.0021(10) 0.0083(11) -0.0080(11)
    C10 0.0691(16) 0.1043(19) 0.0746(18) 0.0238(14) 0.0214(13) -0.0108(14)
    C11 0.0408(11) 0.0404(10) 0.0495(13) -0.0054(9) 0.0034(9) -0.0008(9)
    C12 0.0458(12) 0.0492(12) 0.0540(14) -0.0057(10) 0.0041(10) 0.0066(10)
    C13 0.063(5) 0.076(5) 0.075(7) 0.026(4) 0.016(4) 0.030(5)
    C14 0.070(7) 0.082(6) 0.060(6) 0.034(5) -0.006(5) 0.013(6)
    C15 0.062(7) 0.118(10) 0.050(4) -0.013(4) 0.009(4) 0.022(5)
    O3 0.075(3) 0.082(6) 0.057(3) -0.007(2) -0.001(2) 0.0081(18)
    C13X 0.075(7) 0.050(6) 0.061(8) 0.000(4) 0.032(7) 0.006(4)
    C14X 0.062(12) 0.065(8) 0.051(6) 0.005(7) 0.016(5) 0.011(5)
    C15X 0.106(9) 0.073(7) 0.059(7) 0.033(5) 0.009(6) 0.010(6)
    O3X 0.066(5) 0.100(7) 0.067(5) 0.015(4) 0.003(4) 0.038(4)
_geom_special_details
;
 All esds (except the esd in the dihedral angle between two l.s. planes)
 are estimated using the full covariance matrix.  The cell esds are taken
 into account individually in the estimation of esds in distances, angles
 and torsion angles; correlations between esds in cell parameters are only
 used when they are defined by crystal symmetry.  An approximate (isotropic)
 treatment of cell esds is used for estimating esds involving l.s. planes.
;
loop_
    _geom_bond_atom_site_label_1
    _geom_bond_atom_site_label_2
    _geom_bond_site_symmetry_2
    _geom_bond_distance
    _geom_bond_publ_flag
    O1 C7 . 1.398(2) ?
    O1 H1 . 0.8200 ?
    O2 C11 . 1.232(2) ?
    N1 C9 . 1.277(2) ?
    N1 N2 . 1.401(2) ?
    N2 C11 . 1.352(2) ?
    N2 C7 . 1.492(2) ?
    C1 C2 . 1.370(3) ?
    C1 C6 . 1.380(3) ?
    C1 C7 . 1.516(3) ?
    C2 C3 . 1.390(3) ?
    C2 H2 . 0.9300 ?
    C3 C4 . 1.363(3) ?
    C3 H3 . 0.9300 ?
    C4 C5 . 1.355(4) ?
    C4 H4 . 0.9300 ?
    C5 C6 . 1.374(3) ?
    C5 H5 . 0.9300 ?
    C6 H6 . 0.9300 ?
    C7 C8 . 1.536(3) ?
    C8 C9 . 1.486(3) ?
    C8 H8A . 0.9700 ?
    C8 H8B . 0.9700 ?
    C9 C10 . 1.493(3) ?
    C10 H10A . 0.9600 ?
    C10 H10B . 0.9600 ?
    C10 H10C . 0.9600 ?
    C11 C12 . 1.457(2) ?
    C12 C13X . 1.3407(11) ?
    C12 C13 . 1.3407(10) ?
    C12 O3 . 1.3670(10) ?
    C12 O3X . 1.3677(10) ?
    C13 C14 . 1.4230(11) ?
    C13 H13A . 0.9300 ?
    C14 C15 . 1.3407(10) ?
    C14 H14A . 0.9300 ?
    C15 O3 . 1.3679(10) ?
    C15 H15A . 0.9300 ?
    C13X C14X . 1.4230(10) ?
    C13X H13B . 0.9300 ?
    C14X C15X . 1.3406(10) ?
    C14X H14B . 0.9300 ?
    C15X O3X . 1.3679(10) ?
    C15X H15B . 0.9300 ?
loop_
    _geom_angle_atom_site_label_1
    _geom_angle_atom_site_label_2
    _geom_angle_atom_site_label_3
    _geom_angle_site_symmetry_1
    _geom_angle_site_symmetry_3
    _geom_angle
    _geom_angle_publ_flag
    C7 O1 H1 . . 109.5 ?
    C9 N1 N2 . . 107.11(16) ?
    C11 N2 N1 . . 123.00(16) ?
    C11 N2 C7 . . 122.41(15) ?
    N1 N2 C7 . . 113.55(15) ?
    C2 C1 C6 . . 118.50(19) ?
    C2 C1 C7 . . 121.90(18) ?
    C6 C1 C7 . . 119.60(17) ?
    C1 C2 C3 . . 120.2(2) ?
    C1 C2 H2 . . 119.9 ?
    C3 C2 H2 . . 119.9 ?
    C4 C3 C2 . . 120.5(2) ?
    C4 C3 H3 . . 119.8 ?
    C2 C3 H3 . . 119.8 ?
    C5 C4 C3 . . 119.5(2) ?
    C5 C4 H4 . . 120.3 ?
    C3 C4 H4 . . 120.3 ?
    C4 C5 C6 . . 120.7(2) ?
    C4 C5 H5 . . 119.6 ?
    C6 C5 H5 . . 119.6 ?
    C5 C6 C1 . . 120.7(2) ?
    C5 C6 H6 . . 119.7 ?
    C1 C6 H6 . . 119.7 ?
    O1 C7 N2 . . 110.47(15) ?
    O1 C7 C1 . . 114.13(15) ?
    N2 C7 C1 . . 110.34(15) ?
    O1 C7 C8 . . 106.70(15) ?
    N2 C7 C8 . . 99.82(14) ?
    C1 C7 C8 . . 114.43(16) ?
    C9 C8 C7 . . 103.87(17) ?
    C9 C8 H8A . . 111.0 ?
    C7 C8 H8A . . 111.0 ?
    C9 C8 H8B . . 111.0 ?
    C7 C8 H8B . . 111.0 ?
    H8A C8 H8B . . 109.0 ?
    N1 C9 C8 . . 114.99(17) ?
    N1 C9 C10 . . 121.0(2) ?
    C8 C9 C10 . . 124.0(2) ?
    C9 C10 H10A . . 109.5 ?
    C9 C10 H10B . . 109.5 ?
    H10A C10 H10B . . 109.5 ?
    C9 C10 H10C . . 109.5 ?
    H10A C10 H10C . . 109.5 ?
    H10B C10 H10C . . 109.5 ?
    O2 C11 N2 . . 118.98(17) ?
    O2 C11 C12 . . 120.23(17) ?
    N2 C11 C12 . . 120.77(16) ?
    C13X C12 C13 . . 98.3(7) ?
    C13 C12 O3 . . 110.4(5) ?
    C13X C12 O3X . . 108.3(7) ?
    O3 C12 O3X . . 119.0(6) ?
    C13X C12 C11 . . 125.7(6) ?
    C13 C12 C11 . . 135.6(4) ?
    O3 C12 C11 . . 114.0(4) ?
    O3X C12 C11 . . 126.0(5) ?
    C12 C13 C14 . . 104.7(6) ?
    C12 C13 H13A . . 127.7 ?
    C14 C13 H13A . . 127.7 ?
    C15 C14 C13 . . 108.8(9) ?
    C15 C14 H14A . . 125.6 ?
    C13 C14 H14A . . 125.6 ?
    C14 C15 O3 . . 107.5(8) ?
    C14 C15 H15A . . 126.3 ?
    O3 C15 H15A . . 126.3 ?
    C12 O3 C15 . . 107.6(7) ?
    C12 C13X C14X . . 104.4(8) ?
    C12 C13X H13B . . 127.8 ?
    C14X C13X H13B . . 127.8 ?
    C15X C14X C13X . . 110.3(13) ?
    C15X C14X H14B . . 124.8 ?
    C13X C14X H14B . . 124.8 ?
    C14X C15X O3X . . 103.6(11) ?
    C14X C15X H15B . . 128.2 ?
    O3X C15X H15B . . 128.2 ?
    C12 O3X C15X . . 110.2(10) ?
loop_
    _geom_torsion_atom_site_label_1
    _geom_torsion_atom_site_label_2
    _geom_torsion_atom_site_label_3
    _geom_torsion_atom_site_label_4
    _geom_torsion_site_symmetry_1
    _geom_torsion_site_symmetry_2
    _geom_torsion_site_symmetry_3
    _geom_torsion_site_symmetry_4
    _geom_torsion
    _geom_torsion_publ_flag
    C9 N1 N2 C11 . . . . -173.27(17) ?
    C9 N1 N2 C7 . . . . -4.7(2) ?
    C6 C1 C2 C3 . . . . 0.0(3) ?
    C7 C1 C2 C3 . . . . 179.19(19) ?
    C1 C2 C3 C4 . . . . -0.7(4) ?
    C2 C3 C4 C5 . . . . 0.7(4) ?
    C3 C4 C5 C6 . . . . -0.1(4) ?
    C4 C5 C6 C1 . . . . -0.6(4) ?
    C2 C1 C6 C5 . . . . 0.6(3) ?
    C7 C1 C6 C5 . . . . -178.6(2) ?
    C11 N2 C7 O1 . . . . 64.3(2) ?
    N1 N2 C7 O1 . . . . -104.43(16) ?
    C11 N2 C7 C1 . . . . -62.9(2) ?
    N1 N2 C7 C1 . . . . 128.44(15) ?
    C11 N2 C7 C8 . . . . 176.34(16) ?
    N1 N2 C7 C8 . . . . 7.66(18) ?
    C2 C1 C7 O1 . . . . 3.3(3) ?
    C6 C1 C7 O1 . . . . -177.48(18) ?
    C2 C1 C7 N2 . . . . 128.39(19) ?
    C6 C1 C7 N2 . . . . -52.4(2) ?
    C2 C1 C7 C8 . . . . -120.0(2) ?
    C6 C1 C7 C8 . . . . 59.2(2) ?
    O1 C7 C8 C9 . . . . 107.68(17) ?
    N2 C7 C8 C9 . . . . -7.31(18) ?
    C1 C7 C8 C9 . . . . -125.09(17) ?
    N2 N1 C9 C8 . . . . -0.9(2) ?
    N2 N1 C9 C10 . . . . 179.00(18) ?
    C7 C8 C9 N1 . . . . 5.7(2) ?
    C7 C8 C9 C10 . . . . -174.22(19) ?
    N1 N2 C11 O2 . . . . 173.43(16) ?
    C7 N2 C11 O2 . . . . 5.8(2) ?
    N1 N2 C11 C12 . . . . -8.3(3) ?
    C7 N2 C11 C12 . . . . -175.89(16) ?
    O2 C11 C12 C13X . . . . -0.8(13) ?
    N2 C11 C12 C13X . . . . -179.1(12) ?
    O2 C11 C12 C13 . . . . -171.2(12) ?
    N2 C11 C12 C13 . . . . 10.5(13) ?
    O2 C11 C12 O3 . . . . 8.7(6) ?
    N2 C11 C12 O3 . . . . -169.6(5) ?
    O2 C11 C12 O3X . . . . 177.3(10) ?
    N2 C11 C12 O3X . . . . -1.0(11) ?
    C13X C12 C13 C14 . . . . 13.4(15) ?
    O3 C12 C13 C14 . . . . 5.6(16) ?
    O3X C12 C13 C14 . . . . -128(6) ?
    C11 C12 C13 C14 . . . . -174.5(6) ?
    C12 C13 C14 C15 . . . . -9.9(18) ?
    C13 C14 C15 O3 . . . . 10.3(19) ?
    C13X C12 O3 C15 . . . . -33(5) ?
    C13 C12 O3 C15 . . . . 0.5(15) ?
    O3X C12 O3 C15 . . . . 11.1(13) ?
    C11 C12 O3 C15 . . . . -179.5(9) ?
    C14 C15 O3 C12 . . . . -6.8(17) ?
    C13 C12 C13X C14X . . . . -11.5(17) ?
    O3 C12 C13X C14X . . . . 137(6) ?
    O3X C12 C13X C14X . . . . -3(2) ?
    C11 C12 C13X C14X . . . . 175.3(9) ?
    C12 C13X C14X C15X . . . . 14(2) ?
    C13X C14X C15X O3X . . . . -18(2) ?
    C13X C12 O3X C15X . . . . -8(2) ?
    C13 C12 O3X C15X . . . . 32(5) ?
    O3 C12 O3X C15X . . . . -18.4(19) ?
    C11 C12 O3X C15X . . . . 173.5(11) ?
    C14X C15X O3X C12 . . . . 16(2) ?
loop_
    _geom_hbond_atom_site_label_D
    _geom_hbond_atom_site_label_H
    _geom_hbond_atom_site_label_A
    _geom_hbond_site_symmetry_A
    _geom_hbond_distance_DH
    _geom_hbond_distance_HA
    _geom_hbond_distance_DA
    _geom_hbond_angle_DHA
    _geom_hbond_publ_flag
    O1 H1 O2 3_675 0.82 2.02 2.7786(18) 153 y
    C14 H14A O1 4_585 0.93 2.36 3.271(9) 168 y
