# Supplementary material for: (Furan-2-yl)(5-hy­droxy-3-methyl-5-phenyl-4,5-dihydro-1H-pyrazol-1-yl)methanone
Source: Acta Crystallogr Sect E Struct Rep Online. 2011 Jan 12;67(Pt 2):o367. doi: 10.1107/S1600536811000948 (PMC3051505; doi:10.1107/S1600536811000948)
Supplement: Supplementary file 2 [file e-67-0o367-Isup2.hkl]

# 
# h,k,l, Fc-squared, Fo-squared, sigma(Fo-squared) and status flag 
# 
data_I
_shelx_title ' IRFBA2_0m in P2(1)/n' 
_shelx_refln_list_code          4 
_shelx_F_calc_maximum      140.79 
_exptl_crystal_F_000       568.00 
_reflns_d_resolution_high  0.8334 
 
loop_ 
 _symmetry_equiv_pos_as_xyz 
 'x, y, z' 
 '-x+1/2, y+1/2, -z+1/2' 
 '-x, -y, -z' 
 'x-1/2, -y-1/2, z-1/2' 
 
_cell_length_a    10.6844 
_cell_length_b     8.4700 
_cell_length_c    15.3022 
_cell_angle_alpha  90.000 
_cell_angle_beta   95.266 
_cell_angle_gamma  90.000 
 
_shelx_F_squared_multiplier     1.000 
 
loop_ 
 _refln_index_h 
 _refln_index_k 
 _refln_index_l 
 _refln_F_squared_calc 
 _refln_F_squared_meas 
 _refln_F_squared_sigma 
 _refln_observed_status 
   2   0   0    12646.35    13015.30    229.14 o 
   4   0   0      250.82      250.74      8.20 o 
   6   0   0     1149.44     1180.81     28.96 o 
   8   0   0       76.77       81.13      4.84 o 
  10   0   0      706.31      760.46     29.63 o 
  12   0   0       80.72       87.13     17.60 o 
   1   1   0      183.71      157.76      2.05 o 
   2   1   0     9442.76     9754.94    109.00 o 
   3   1   0       24.20       27.88      2.08 o 
   4   1   0      267.94      243.70      5.29 o 
   5   1   0       62.31       66.83      3.14 o 
   6   1   0       93.72       98.80      3.92 o 
   7   1   0        4.18        3.29      1.62 o 
   8   1   0      196.70      207.94      7.34 o 
   9   1   0       57.27       46.99      2.92 o 
  10   1   0        8.50        9.48      3.58 o 
  11   1   0       31.77       28.48      7.50 o 
  12   1   0        8.94       10.65      5.21 o 
   0   2   0     1267.30     1197.74     19.77 o 
   1   2   0    12005.06    12297.03    130.84 o 
   2   2   0     4889.51     4751.82     53.70 o 
   3   2   0       13.63       14.69      1.66 o 
   4   2   0      131.60      130.14      3.28 o 
   5   2   0      481.56      502.80      8.94 o 
   6   2   0      106.99      116.64      3.93 o 
   7   2   0      651.97      655.07     12.28 o 
   8   2   0       11.89        8.14      2.41 o 
   9   2   0       33.63       34.41      3.47 o 
  10   2   0        5.56        7.75      3.74 o 
  11   2   0       29.89       25.99      8.73 o 
  12   2   0       21.09       27.40      6.40 o 
   1   3   0     1819.18     1800.79     19.09 o 
   2   3   0      502.44      481.47      7.67 o 
   3   3   0      211.75      194.68      3.96 o 
   4   3   0       72.50       72.80      2.97 o 
   5   3   0      890.82      970.72     15.47 o 
   6   3   0       20.29       21.01      2.33 o 
   7   3   0       19.41       22.57      3.00 o 
   8   3   0        7.78        5.79      2.45 o 
   9   3   0      271.82      277.68     10.68 o 
  10   3   0        7.75        4.25      3.57 o 
  11   3   0       14.07       15.53      4.86 o 
  12   3   0        5.42        2.43      4.67 o 
   0   4   0     2661.60     2731.30     69.68 o 
   1   4   0      402.07      403.64      6.77 o 
   2   4   0        9.15       11.19      1.16 o 
   3   4   0      229.13      235.74      4.68 o 
   4   4   0       56.63       58.06      2.61 o 
   5   4   0      594.93      556.50      9.46 o 
   6   4   0       67.97       67.58      3.49 o 
   7   4   0       14.20       16.55      3.33 o 
   8   4   0       32.73       32.16      3.45 o 
   9   4   0       11.05       12.38      3.88 o 
  10   4   0       30.54       16.97      4.51 o 
  11   4   0        0.06        3.16      3.73 o 
   1   5   0        8.78       12.19      1.24 o 
   2   5   0       18.66       14.94      1.34 o 
   3   5   0       61.73       65.84      2.43 o 
   4   5   0       44.48       37.36      2.34 o 
   5   5   0        0.88        2.76      1.44 o 
   6   5   0        1.10        2.99      1.82 o 
   7   5   0       42.18       28.45      3.33 o 
   8   5   0       21.33       23.39      3.39 o 
   9   5   0       16.56        9.97      4.28 o 
  10   5   0        4.51        4.35      4.29 o 
  11   5   0       15.87       13.27      6.74 o 
   0   6   0        2.16        1.23      1.71 o 
   1   6   0       10.82        9.71      2.15 o 
   2   6   0       68.85       71.46      3.25 o 
   3   6   0        3.65        6.42      1.59 o 
   4   6   0        3.71        4.08      1.84 o 
   5   6   0       62.95       62.38      4.63 o 
   6   6   0       73.16       77.72      4.92 o 
   7   6   0        0.01        2.08      2.40 o 
   8   6   0        1.17        0.34      2.63 o 
   9   6   0       30.09       30.81      4.82 o 
  10   6   0        4.41       -2.19      5.38 o 
   1   7   0       13.45       16.72      2.12 o 
   2   7   0        4.17        3.51      1.91 o 
   3   7   0      179.84      174.83      6.94 o 
   4   7   0       50.17       55.18      4.38 o 
   5   7   0       33.71       29.26      3.74 o 
   6   7   0        1.91       -1.87      3.51 o 
   7   7   0       11.03       10.05      4.00 o 
   8   7   0        1.49       -1.07      4.32 o 
   9   7   0       12.54        2.80      4.38 o 
   0   8   0        4.96       -0.80      3.21 o 
   1   8   0        0.08       -0.98      2.07 o 
   2   8   0       12.25       10.63      4.41 o 
   3   8   0       14.34       21.27      3.25 o 
   4   8   0       28.14       26.75      3.63 o 
   5   8   0        5.88        8.67      2.93 o 
   6   8   0        0.93        2.92      2.94 o 
   7   8   0        2.27        3.05      3.14 o 
   1   9   0       11.34        9.62      2.84 o 
   2   9   0       40.71       35.92      3.81 o 
   3   9   0        0.66        2.19      2.87 o 
   4   9   0        0.91        2.71      2.61 o 
   5   9   0        3.64        5.61      3.10 o 
   0  10   0       39.27       47.58      6.76 o 
   1  10   0        2.13        3.35      2.78 o 
   2  10   0        3.87        4.88      2.91 o 
 -11   0   1       19.35       33.97      7.78 o 
  -9   0   1       68.49       85.41      9.51 o 
  -7   0   1       79.36       92.07      8.30 o 
  -5   0   1       93.30       99.36     13.21 o 
  -3   0   1      448.86      426.66      8.66 o 
   1   0   1      338.63      326.98      6.60 o 
   3   0   1      508.02      543.74     11.70 o 
   5   0   1      331.78      325.69     17.64 o 
   7   0   1       20.24       16.50      3.61 o 
   9   0   1      365.14      350.33     11.90 o 
  11   0   1       10.12       10.23      5.63 o 
 -12   1   1       68.35       77.12      8.17 o 
 -11   1   1        1.67       12.24      4.44 o 
 -10   1   1       44.11       47.70      8.75 o 
  -9   1   1       47.75       28.46      4.77 o 
  -8   1   1      458.77      471.06     11.19 o 
  -7   1   1      438.75      452.50     11.42 o 
  -6   1   1      570.69      608.92     11.11 o 
  -5   1   1      176.77      184.70      4.32 o 
  -4   1   1      125.01      128.09      4.17 o 
  -3   1   1      508.21      538.11      7.46 o 
  -2   1   1      589.65      565.00      6.24 o 
  -1   1   1       28.15       33.64      0.93 o 
   0   1   1    10536.35    10738.51    163.94 o 
   1   1   1       95.91       93.76      1.71 o 
   2   1   1     3329.53     3219.73     40.96 o 
   3   1   1     2664.02     2719.46     40.67 o 
   4   1   1        5.95        7.88      1.31 o 
   5   1   1       44.07       45.94      2.65 o 
   6   1   1      234.18      239.98      6.10 o 
   7   1   1      329.93      313.36      7.21 o 
   8   1   1      181.82      201.99      7.35 o 
   9   1   1       67.42       60.95      5.61 o 
  10   1   1       50.96       38.09      5.33 o 
  11   1   1       11.24       -0.96      3.72 o 
  12   1   1       37.03       37.11      9.88 o 
 -12   2   1        0.22        1.98      4.00 o 
 -11   2   1       25.62       23.53      4.88 o 
 -10   2   1       11.67        7.11      3.67 o 
  -9   2   1      239.98      259.97      8.31 o 
  -8   2   1      112.34      101.39      4.06 o 
  -7   2   1      119.22      126.07      6.07 o 
  -6   2   1       26.11       34.60      2.32 o 
  -5   2   1      246.45      244.94      5.11 o 
  -4   2   1        2.56        0.63      1.00 o 
  -3   2   1     1085.97      997.00     13.09 o 
  -2   2   1      172.89      149.97      2.43 o 
  -1   2   1       29.41       43.05      1.24 o 
   0   2   1        2.45        2.70      0.71 o 
   1   2   1    10770.56    11052.08    130.17 o 
   2   2   1     8630.23     8868.15    104.73 o 
   3   2   1        6.74       11.03      1.09 o 
   4   2   1     3786.70     3903.80     53.91 o 
   5   2   1      416.95      428.32      8.75 o 
   6   2   1        0.01       -0.14      1.44 o 
   7   2   1       41.57       39.31      3.60 o 
   8   2   1       21.50       15.69      3.10 o 
   9   2   1        4.94        3.76      2.22 o 
  10   2   1       98.40       99.37      7.74 o 
  11   2   1        0.18        4.40      5.24 o 
  12   2   1       10.36       16.70      5.43 o 
 -12   3   1        1.50        0.74      4.30 o 
 -11   3   1       28.97       33.64      5.48 o 
 -10   3   1        4.15       -0.17      3.12 o 
  -9   3   1       38.00       39.10      6.99 o 
  -8   3   1        1.58        3.92      2.13 o 
  -7   3   1        0.36        1.02      1.72 o 
  -6   3   1       72.38       70.57      3.52 o 
  -5   3   1      167.52      179.73      5.00 o 
  -4   3   1      373.69      375.32      6.58 o 
  -3   3   1        0.15       -1.07      0.72 o 
  -2   3   1        4.42        4.01      0.82 o 
  -1   3   1     1850.04     1821.51     19.37 o 
   0   3   1        0.02        1.90      0.72 o 
   1   3   1     2481.64     2411.84     29.39 o 
   2   3   1      633.54      650.18      8.36 o 
   3   3   1     1020.77      986.13     13.99 o 
   4   3   1      974.65     1021.27     15.75 o 
   5   3   1       53.39       52.95      3.96 o 
   6   3   1      283.11      289.71      7.80 o 
   7   3   1      145.70      158.06      5.84 o 
   8   3   1        4.40        4.02      2.35 o 
   9   3   1       24.23       18.73      3.02 o 
  10   3   1        1.14        2.30      2.51 o 
  11   3   1        2.39       -3.26      3.71 o 
  12   3   1        4.03        3.29      4.58 o 
 -11   4   1        3.35        0.45      4.19 o 
 -10   4   1        2.31        4.49      3.89 o 
  -9   4   1      152.51      148.40      8.43 o 
  -8   4   1       69.68       69.49      8.29 o 
  -7   4   1       87.26       80.09      4.71 o 
  -6   4   1       38.86       42.49      4.04 o 
  -5   4   1      691.47      695.90     12.91 o 
  -4   4   1        1.54        3.63      1.23 o 
  -3   4   1      192.30      213.10      4.43 o 
  -2   4   1       39.88       40.58      2.01 o 
  -1   4   1        6.44        4.07      1.75 o 
   0   4   1      372.86      374.67      6.89 o 
   1   4   1     1764.43     1755.24     24.84 o 
   2   4   1      148.58      147.95      4.95 o 
   3   4   1     2446.80     2396.81     31.70 o 
   4   4   1      519.55      504.92      9.00 o 
   5   4   1        3.45        3.14      1.64 o 
   6   4   1        0.00        0.65      1.76 o 
   7   4   1       30.70       35.59      3.10 o 
   8   4   1        0.27        0.90      2.13 o 
   9   4   1        8.58        6.39      2.93 o 
  10   4   1       20.60       19.85      3.69 o 
  11   4   1        1.29        5.52      4.72 o 
 -11   5   1        0.05        6.78      5.24 o 
 -10   5   1        0.00        5.26      4.31 o 
  -9   5   1        4.26        2.29      3.01 o 
  -8   5   1        4.27        0.71      2.63 o 
  -7   5   1      112.08      111.11      7.66 o 
  -6   5   1        0.15        0.16      1.69 o 
  -5   5   1      126.89      127.88      4.86 o 
  -4   5   1       16.07       11.40      1.63 o 
  -3   5   1      504.37      469.67     15.12 o 
  -2   5   1        0.87        1.10      1.05 o 
  -1   5   1       13.92       12.71      1.49 o 
   0   5   1        0.04        1.24      0.91 o 
   1   5   1      236.41      238.31      5.56 o 
   2   5   1       53.87       58.23      3.40 o 
   3   5   1       75.39       77.11      3.22 o 
   4   5   1        6.93        3.48      1.42 o 
   5   5   1      629.51      639.08     11.37 o 
   6   5   1       82.73       92.34      4.55 o 
   7   5   1       41.33       39.02      3.45 o 
   8   5   1        5.57        4.11      2.45 o 
   9   5   1        0.56        2.70      2.95 o 
  10   5   1        1.20        1.15      4.87 o 
  11   5   1       10.85       13.02      5.91 o 
 -10   6   1        0.01        7.91      5.15 o 
  -9   6   1        0.56        6.95      3.71 o 
  -8   6   1        1.98        6.17      3.30 o 
  -7   6   1        1.04        1.00      2.27 o 
  -6   6   1      211.50      216.70      7.72 o 
  -5   6   1      101.25       98.10      4.62 o 
  -4   6   1      613.94      616.11     11.67 o 
  -3   6   1        1.54        0.23      1.32 o 
  -2   6   1        0.81        0.63      1.40 o 
  -1   6   1       55.63       68.41      3.36 o 
   0   6   1      114.62      117.28      5.91 o 
   1   6   1        8.63        8.82      1.32 o 
   2   6   1        0.10        2.48      1.28 o 
   3   6   1      113.43      124.15      4.26 o 
   4   6   1      288.83      282.88      9.47 o 
   5   6   1       27.22       26.47      2.91 o 
   6   6   1       54.85       61.80      4.20 o 
   7   6   1        2.26        2.77      2.79 o 
   8   6   1       11.11        8.87      3.42 o 
   9   6   1        0.64        2.78      3.44 o 
  10   6   1        3.15        1.63      8.56 o 
  -9   7   1        2.91        5.91      4.16 o 
  -8   7   1        1.00        6.57      3.06 o 
  -7   7   1       11.29        8.60      4.14 o 
  -6   7   1       36.81       30.92      5.25 o 
  -5   7   1        8.36        9.76      3.32 o 
  -4   7   1      102.23       85.04      5.52 o 
  -3   7   1        0.05        1.69      3.49 o 
  -2   7   1       63.18       69.83      3.96 o 
  -1   7   1        1.39        0.93      1.50 o 
   0   7   1       79.10       67.68      3.31 o 
   1   7   1       13.43       11.04      1.75 o 
   2   7   1       26.33       29.86      2.58 o 
   3   7   1       18.97       13.22      3.17 o 
   4   7   1       19.08       14.81      3.00 o 
   5   7   1       71.66       62.34      5.10 o 
   6   7   1        5.48        4.61      3.00 o 
   7   7   1        0.84        7.41      3.40 o 
   8   7   1        5.75       10.71      4.07 o 
   9   7   1        0.23        6.43      4.17 o 
  -7   8   1        0.29       -0.61      3.12 o 
  -6   8   1        1.97        0.97      2.96 o 
  -5   8   1       34.33       34.48      4.33 o 
  -4   8   1        4.50        2.44      2.71 o 
  -3   8   1        0.23        5.02      2.60 o 
  -2   8   1       76.44       87.35      5.40 o 
  -1   8   1        1.08        1.51      2.20 o 
   0   8   1        1.15        3.37      2.09 o 
   1   8   1       75.01       74.99      4.69 o 
   2   8   1       48.21       47.05      3.87 o 
   3   8   1        6.04        7.02      2.72 o 
   4   8   1       29.80       20.75      3.57 o 
   5   8   1       11.50       17.06      3.49 o 
   6   8   1        1.20        2.78      3.41 o 
   7   8   1        4.36        7.09      3.95 o 
  -5   9   1        0.28        0.45      2.91 o 
  -4   9   1        2.04        4.20      2.95 o 
  -3   9   1        0.55       -0.09      2.47 o 
  -2   9   1       18.36       11.34      3.16 o 
  -1   9   1       51.18       39.81      4.56 o 
   0   9   1       14.52        9.96      2.84 o 
   1   9   1       49.88       43.66      6.03 o 
   2   9   1        3.41        0.80      2.14 o 
   3   9   1        2.17        1.45      2.71 o 
   4   9   1       13.25       10.11      3.34 o 
   5   9   1        0.67        1.23      3.19 o 
  -2  10   1       10.82       11.29      3.51 o 
  -1  10   1        0.01        0.71      2.94 o 
   0  10   1        0.24       -0.05      3.79 o 
   1  10   1        1.58        1.72      5.55 o 
   2  10   1       59.68       66.19      7.38 o 
 -12   0   2       78.22       91.28     11.81 o 
 -10   0   2       87.95      110.92     11.41 o 
  -8   0   2      283.23      304.09     14.93 o 
  -6   0   2      170.01      179.70     19.82 o 
  -4   0   2     2740.88     2637.00     69.83 o 
  -2   0   2     6777.79     6564.71    116.72 o 
   0   0   2     3467.61     3358.10     59.90 o 
   2   0   2       51.13       44.31      2.79 o 
   4   0   2      404.75      353.57     24.77 o 
   6   0   2       11.38       12.87      3.74 o 
   8   0   2       68.08       63.04      6.44 o 
  10   0   2       10.00        6.99      4.31 o 
  12   0   2       26.72       15.55      7.40 o 
 -12   1   2       12.47        7.14      7.36 o 
 -11   1   2       36.61       32.88      5.55 o 
 -10   1   2       39.90       46.49      5.75 o 
  -9   1   2       72.71       59.36      5.68 o 
  -8   1   2      170.18      152.33      8.32 o 
  -7   1   2       32.15       27.48      3.64 o 
  -6   1   2      524.97      501.01     13.08 o 
  -5   1   2      190.89      206.37      6.81 o 
  -4   1   2      241.69      262.62      5.29 o 
  -3   1   2     1012.66      920.57     12.01 o 
  -2   1   2     3500.93     3352.92     36.39 o 
  -1   1   2      170.56      156.78      2.59 o 
   0   1   2     2682.15     2634.54     33.35 o 
   1   1   2       14.29       16.76      0.94 o 
   2   1   2      781.36      731.53     10.96 o 
   3   1   2        0.79        3.59      1.19 o 
   4   1   2        9.93        8.18      1.67 o 
   5   1   2       30.60       44.59      3.66 o 
   6   1   2       17.47       22.98      3.03 o 
   7   1   2        4.27        4.68      1.81 o 
   8   1   2      123.85      121.81      5.97 o 
   9   1   2       44.00       39.80      4.05 o 
  10   1   2        0.04       -1.86      3.10 o 
  11   1   2       17.64       16.83      6.17 o 
  12   1   2        0.84        7.34      4.63 o 
 -12   2   2        4.26        2.53      4.49 o 
 -11   2   2        6.25       -0.48      3.58 o 
 -10   2   2        9.00       11.36      3.89 o 
  -9   2   2       15.50       13.11      3.64 o 
  -8   2   2       28.90       23.27      4.78 o 
  -7   2   2       16.42       19.77      2.68 o 
  -6   2   2       46.02       49.29      2.98 o 
  -5   2   2      447.12      449.46      7.91 o 
  -4   2   2       17.45       19.06      1.45 o 
  -3   2   2     1131.18     1132.51     13.30 o 
  -2   2   2       67.29       83.20      1.85 o 
  -1   2   2        0.54        1.37      0.46 o 
   0   2   2     5516.19     5344.25     77.98 o 
   1   2   2       33.83       25.92      1.19 o 
   2   2   2     1001.95      980.87     13.38 o 
   3   2   2        0.17       -0.12      0.95 o 
   4   2   2       22.28       25.61      2.15 o 
   5   2   2      532.54      562.18     13.47 o 
   6   2   2        7.90        6.65      2.30 o 
   7   2   2       22.70       20.82      2.87 o 
   8   2   2      100.68       95.05      5.78 o 
   9   2   2       12.26       16.32      3.43 o 
  10   2   2        8.78        6.17      3.29 o 
  11   2   2        5.08        5.61      3.91 o 
  12   2   2        0.63       -1.62      4.12 o 
 -12   3   2        0.30        2.07      4.39 o 
 -11   3   2       22.00        7.45      4.24 o 
 -10   3   2       15.90       16.00      4.20 o 
  -9   3   2      116.42      112.86      6.97 o 
  -8   3   2       22.48       28.02      2.97 o 
  -7   3   2       12.51       11.75      2.17 o 
  -6   3   2        2.51        0.63      1.27 o 
  -5   3   2     1150.57     1234.61     18.88 o 
  -4   3   2     2595.99     2634.90     32.83 o 
  -3   3   2       69.01       73.82      2.86 o 
  -2   3   2      339.05      358.80      5.21 o 
  -1   3   2       71.72       66.52      1.85 o 
   0   3   2     1221.44     1226.71     19.43 o 
   1   3   2      270.77      275.66      6.31 o 
   2   3   2     1553.28     1450.59     20.93 o 
   3   3   2      502.97      491.55      8.91 o 
   4   3   2     1662.55     1613.57     25.57 o 
   5   3   2        1.11        1.52      1.58 o 
   6   3   2      190.75      190.40      7.34 o 
   7   3   2       79.52       76.22      5.41 o 
   8   3   2        1.08        1.17      2.04 o 
   9   3   2        1.29        1.75      2.21 o 
  10   3   2       95.78       98.16      6.54 o 
  11   3   2        6.36        6.90      4.10 o 
 -11   4   2        7.45       10.71      4.29 o 
 -10   4   2        0.07       -4.90      3.27 o 
  -9   4   2        8.72        3.89      2.67 o 
  -8   4   2       47.82       56.51      4.38 o 
  -7   4   2       74.32       71.81      3.93 o 
  -6   4   2       51.27       47.52      3.52 o 
  -5   4   2        1.88        0.20      1.36 o 
  -4   4   2        3.71        3.73      1.27 o 
  -3   4   2      281.67      288.59      5.46 o 
  -2   4   2     1774.33     1785.48     23.83 o 
  -1   4   2     1022.38     1082.32     16.01 o 
   0   4   2      257.86      251.75      7.02 o 
   1   4   2      138.61      125.00      4.32 o 
   2   4   2       24.23       25.07      1.98 o 
   3   4   2      469.41      459.16      7.24 o 
   4   4   2      857.36      863.96     13.89 o 
   5   4   2      534.55      514.24     10.31 o 
   6   4   2      161.94      154.99      8.03 o 
   7   4   2       41.71       48.73      4.77 o 
   8   4   2       42.18       36.70      3.56 o 
   9   4   2        2.87        2.29      2.35 o 
  10   4   2        6.58        3.74      2.65 o 
  11   4   2       16.70       16.98      5.62 o 
 -11   5   2        0.06       -4.87      6.22 o 
 -10   5   2        0.13       -4.51      4.01 o 
  -9   5   2       29.93       31.84      3.85 o 
  -8   5   2        0.35        1.96      2.18 o 
  -7   5   2      125.32      125.32      5.60 o 
  -6   5   2       54.01       58.41      3.73 o 
  -5   5   2        2.16        4.09      1.67 o 
  -4   5   2        0.16        0.21      1.29 o 
  -3   5   2      128.44      145.48      4.67 o 
  -2   5   2       36.04       34.51      2.12 o 
  -1   5   2       28.61       29.03      1.76 o 
   0   5   2       36.82       52.09      2.06 o 
   1   5   2      161.82      164.36      4.21 o 
   2   5   2      125.93      132.57      4.77 o 
   3   5   2     1118.54     1121.18     18.76 o 
   4   5   2       37.72       30.67      4.46 o 
   5   5   2      227.97      232.28      7.01 o 
   6   5   2       55.81       52.34      3.90 o 
   7   5   2       37.08       37.62      4.02 o 
   8   5   2        1.06        1.01      2.64 o 
   9   5   2        1.69       -2.54      2.68 o 
  10   5   2        0.46        1.91      3.54 o 
 -10   6   2        0.11        9.07      8.07 o 
  -9   6   2        1.37        4.22      3.69 o 
  -8   6   2        8.51        7.22      3.02 o 
  -7   6   2       45.65       43.17      3.97 o 
  -6   6   2       77.84       86.70      5.11 o 
  -5   6   2      524.94      506.03     16.01 o 
  -4   6   2       11.80       12.13      1.86 o 
  -3   6   2       46.04       51.61      3.89 o 
  -2   6   2      137.74      139.27      5.52 o 
  -1   6   2      263.54      274.69      6.20 o 
   0   6   2       52.50       47.86      2.37 o 
   1   6   2       13.59       14.21      1.43 o 
   2   6   2       77.32       72.08      2.99 o 
   3   6   2      528.38      520.01     10.28 o 
   4   6   2      351.62      355.29      8.23 o 
   5   6   2     2383.76     2352.26     41.52 o 
   6   6   2       92.78       87.65      6.59 o 
   7   6   2      118.65      103.31      6.71 o 
   8   6   2       19.86       22.54      4.24 o 
   9   6   2        0.00        0.51      3.53 o 
  10   6   2        1.48       -0.70      4.35 o 
  -9   7   2        1.59       -2.60      3.82 o 
  -8   7   2        0.64       -1.60      2.89 o 
  -7   7   2        0.69       -1.14      2.94 o 
  -6   7   2       28.54       35.77      4.29 o 
  -5   7   2       25.50       25.81      3.77 o 
  -4   7   2       85.44       83.38      5.54 o 
  -3   7   2        0.57        1.08      2.34 o 
  -2   7   2        0.58        0.00      1.82 o 
  -1   7   2       31.20       31.31      3.10 o 
   0   7   2       32.55       40.78      2.33 o 
   1   7   2        0.15        1.36      1.19 o 
   2   7   2       19.63       15.87      2.65 o 
   3   7   2      128.32      117.12      5.11 o 
   4   7   2        4.76       10.80      2.64 o 
   5   7   2        1.32        1.96      3.41 o 
   6   7   2       13.48        9.30      3.81 o 
   7   7   2       10.07        9.81      6.85 o 
   8   7   2        3.12        2.65      3.70 o 
   9   7   2        5.66        5.69      4.56 o 
  -7   8   2        2.21        0.90      3.40 o 
  -6   8   2       11.71        9.81      3.58 o 
  -5   8   2        3.80        7.68      4.44 o 
  -4   8   2        0.52       -0.23      2.61 o 
  -3   8   2        0.18        1.71      2.69 o 
  -2   8   2      149.26      160.57      7.67 o 
  -1   8   2        0.08        1.01      2.17 o 
   0   8   2       42.28       36.64      3.34 o 
   1   8   2       11.66        8.45      2.04 o 
   2   8   2        5.91        7.85      4.92 o 
   3   8   2       32.70       39.84      5.31 o 
   4   8   2      193.56      194.56      9.69 o 
   5   8   2        6.13       11.91      3.23 o 
   6   8   2       65.63       53.33      6.46 o 
   7   8   2       30.42       41.05      6.57 o 
  -5   9   2        0.34       -1.20      3.06 o 
  -4   9   2       39.20       46.25      5.41 o 
  -3   9   2        1.63        0.41      2.78 o 
  -2   9   2        0.85        2.33      2.72 o 
  -1   9   2        5.84        0.89      2.24 o 
   0   9   2       23.24       21.71      3.19 o 
   1   9   2        0.01       -0.12      3.27 o 
   2   9   2       11.40       16.22      3.69 o 
   3   9   2       13.85       12.53      4.22 o 
   4   9   2       12.34       13.59      3.18 o 
   5   9   2        0.94        1.29      2.92 o 
  -1  10   2       14.93       14.85      9.56 o 
   0  10   2       23.30       31.14      5.38 o 
   1  10   2        0.17       -0.33      3.61 o 
 -11   0   3        4.76        2.13      6.10 o 
  -9   0   3      349.78      341.96     17.19 o 
  -7   0   3      205.13      213.12     14.85 o 
  -5   0   3       62.87       61.24      5.88 o 
  -3   0   3        5.09        2.32      2.31 o 
  -1   0   3    12957.69    13499.88    238.11 o 
   1   0   3    19822.03    19869.13    403.31 o 
   3   0   3      584.07      512.63     13.31 o 
   5   0   3      271.78      263.01     11.48 o 
   7   0   3      134.38      140.27     28.54 o 
   9   0   3      378.63      389.12     15.09 o 
  11   0   3       44.60       45.63      7.27 o 
 -12   1   3       12.32       16.09      4.97 o 
 -11   1   3       32.55       30.21      6.14 o 
 -10   1   3       33.28       26.65      4.94 o 
  -9   1   3        0.03        2.10      3.10 o 
  -8   1   3      138.92      150.57      9.58 o 
  -7   1   3      160.53      160.18      8.01 o 
  -6   1   3      390.17      377.49     10.86 o 
  -5   1   3       72.83       79.32      3.63 o 
  -4   1   3       98.10      103.25      3.02 o 
  -3   1   3        2.99        1.00      0.79 o 
  -2   1   3     2177.66     2255.47     27.64 o 
  -1   1   3     3689.00     3682.20     46.70 o 
   0   1   3     2086.88     1972.75     25.45 o 
   1   1   3      243.98      231.29      3.96 o 
   2   1   3      174.59      177.35      3.52 o 
   3   1   3       36.99       41.35      2.57 o 
   4   1   3      174.99      183.78      6.06 o 
   5   1   3      147.39      150.65      8.90 o 
   6   1   3      344.89      355.07     11.82 o 
   7   1   3        5.40        4.29      2.35 o 
   8   1   3        3.85        4.02      3.50 o 
   9   1   3       11.03        8.36      3.25 o 
  10   1   3       85.26       85.82      6.01 o 
  11   1   3        0.00        2.90      3.52 o 
  12   1   3        0.73       -2.88      3.87 o 
 -12   2   3        2.52        2.86      4.25 o 
 -11   2   3        0.88        2.95      4.19 o 
 -10   2   3        1.03       -4.16      2.77 o 
  -9   2   3       63.64       63.44      6.80 o 
  -8   2   3       57.01       47.91      5.67 o 
  -7   2   3        4.73        6.05      2.19 o 
  -6   2   3       65.01       66.59      4.54 o 
  -5   2   3       38.01       46.42      2.44 o 
  -4   2   3      756.38      813.64     12.71 o 
  -3   2   3       94.44      105.34      2.97 o 
  -2   2   3      184.09      191.95      3.54 o 
  -1   2   3       94.30       76.81      2.03 o 
   0   2   3     2671.46     2598.23     35.73 o 
   1   2   3     1271.16     1301.69     17.18 o 
   2   2   3      883.74      840.74     12.56 o 
   3   2   3      721.63      742.48     12.64 o 
   4   2   3      373.79      376.80      8.57 o 
   5   2   3      330.09      333.52      9.40 o 
   6   2   3      269.94      278.24      8.92 o 
   7   2   3        6.30        5.97      2.66 o 
   8   2   3       42.25       35.44      3.84 o 
   9   2   3       75.83       71.72      8.38 o 
  10   2   3       11.46       18.73      3.83 o 
  11   2   3        1.72       -0.54      3.53 o 
  12   2   3        0.64        3.15      4.64 o 
 -12   3   3        2.98        2.36      4.41 o 
 -11   3   3        9.76        3.94      3.96 o 
 -10   3   3        2.83        2.60      3.60 o 
  -9   3   3        4.18        2.39      3.02 o 
  -8   3   3       54.71       58.31      4.52 o 
  -7   3   3       14.30       13.58      1.98 o 
  -6   3   3        7.51        6.75      1.67 o 
  -5   3   3        0.22       -0.55      1.17 o 
  -4   3   3        0.03       -0.65      1.06 o 
  -3   3   3      163.81      175.55      3.43 o 
  -2   3   3       17.81       16.12      1.82 o 
  -1   3   3       73.00       71.07      3.20 o 
   0   3   3       43.17       48.51      4.02 o 
   1   3   3      381.45      334.33      6.21 o 
   2   3   3       48.12       55.54      2.67 o 
   3   3   3       66.47       63.81      3.00 o 
   4   3   3      903.22      957.28     17.84 o 
   5   3   3        1.99        2.60      1.62 o 
   6   3   3       91.85      100.94      5.78 o 
   7   3   3        0.29       -2.09      2.12 o 
   8   3   3       23.36       29.16      3.57 o 
   9   3   3       19.67       21.15      4.09 o 
  10   3   3        5.39        9.86      2.98 o 
  11   3   3        9.18        4.82      3.77 o 
 -11   4   3        0.06        1.68      3.14 o 
 -10   4   3        0.00       -3.19      3.32 o 
  -9   4   3      106.02      105.35      5.81 o 
  -8   4   3       50.58       59.39      5.20 o 
  -7   4   3        4.14        4.10      1.88 o 
  -6   4   3        6.11        3.86      1.69 o 
  -5   4   3       71.79       76.71      3.72 o 
  -4   4   3      173.46      156.60      4.63 o 
  -3   4   3      167.61      181.13      4.75 o 
  -2   4   3        5.39        4.28      1.55 o 
  -1   4   3        1.72        7.15      1.09 o 
   0   4   3      232.99      237.10      9.12 o 
   1   4   3      306.64      287.47      8.68 o 
   2   4   3      441.81      429.01      8.09 o 
   3   4   3      283.64      276.25      6.71 o 
   4   4   3       22.79       15.40      2.24 o 
   5   4   3        9.56        5.67      1.64 o 
   6   4   3       78.85       80.11      4.16 o 
   7   4   3      383.22      377.98     12.02 o 
   8   4   3       14.26       15.61      2.98 o 
   9   4   3       85.01       77.61      5.14 o 
  10   4   3        7.96        4.27      3.03 o 
  11   4   3        0.18        4.21      4.04 o 
 -11   5   3        0.53        0.84      5.33 o 
 -10   5   3        5.03        3.21      5.35 o 
  -9   5   3        1.10        3.23      2.83 o 
  -8   5   3       43.46       39.72      3.49 o 
  -7   5   3      167.89      176.74      6.25 o 
  -6   5   3      210.56      230.74      6.72 o 
  -5   5   3        3.39        4.61      1.75 o 
  -4   5   3        6.53        6.68      1.54 o 
  -3   5   3      942.77      980.95     15.31 o 
  -2   5   3        4.52        5.18      1.29 o 
  -1   5   3       70.53       77.11      3.23 o 
   0   5   3        0.60        3.27      1.55 o 
   1   5   3       27.60       25.71      2.51 o 
   2   5   3       21.73       19.08      1.67 o 
   3   5   3       87.25       93.78      3.82 o 
   4   5   3       26.40       26.18      2.62 o 
   5   5   3      473.00      491.57     11.90 o 
   6   5   3        5.50        2.30      2.08 o 
   7   5   3      121.54      122.13      7.65 o 
   8   5   3        0.98       -0.24      2.80 o 
   9   5   3        0.68        1.17      2.52 o 
  10   5   3        4.87        4.64      4.52 o 
 -10   6   3        0.97       -4.25      5.01 o 
  -9   6   3        3.22        3.02      3.65 o 
  -8   6   3        5.89        9.87      2.94 o 
  -7   6   3       37.97       30.81      3.28 o 
  -6   6   3        0.50        2.04      2.05 o 
  -5   6   3       11.81       10.06      2.23 o 
  -4   6   3       26.49       32.45      2.69 o 
  -3   6   3       41.60       50.24      3.15 o 
  -2   6   3       14.46       15.46      1.81 o 
  -1   6   3        5.25        4.20      1.28 o 
   0   6   3        9.00        7.61      3.41 o 
   1   6   3        7.51        9.70      2.26 o 
   2   6   3      166.40      167.95      6.43 o 
   3   6   3      149.55      149.84      4.82 o 
   4   6   3       15.49       17.47      2.51 o 
   5   6   3        1.75        0.96      2.85 o 
   6   6   3        2.08       -0.07      2.69 o 
   7   6   3        2.43       -0.88      3.93 o 
   8   6   3       32.90       35.91      4.36 o 
   9   6   3        0.63        2.86      3.09 o 
  -9   7   3        0.95        1.27      3.76 o 
  -8   7   3       12.37        8.30      3.62 o 
  -7   7   3       18.40        7.84      3.38 o 
  -6   7   3        6.02        6.58      2.97 o 
  -5   7   3       21.68       16.29      4.87 o 
  -4   7   3       88.23       89.95      5.78 o 
  -3   7   3       57.07       63.24      5.27 o 
  -2   7   3      244.53      255.79     11.32 o 
  -1   7   3      126.09      127.34      4.49 o 
   0   7   3        1.55        0.19      2.12 o 
   1   7   3        0.51        2.62      2.25 o 
   2   7   3        1.72        1.94      1.67 o 
   3   7   3       76.33       78.32      5.94 o 
   4   7   3       10.85       11.36      3.00 o 
   5   7   3      150.16      146.99      7.39 o 
   6   7   3       65.62       60.59      6.02 o 
   7   7   3       35.22       35.00      5.15 o 
   8   7   3        9.38       10.65      5.06 o 
  -7   8   3        0.23       -1.51      3.25 o 
  -6   8   3       12.31       13.82      3.70 o 
  -5   8   3        2.47        5.27      2.77 o 
  -4   8   3       56.92       44.71      6.07 o 
  -3   8   3       35.49       33.67      4.12 o 
  -2   8   3        5.69        9.25      2.96 o 
  -1   8   3       47.55       43.97      4.00 o 
   0   8   3        6.20        6.37      3.39 o 
   1   8   3        0.61        3.34      3.40 o 
   2   8   3       34.10       41.62      5.31 o 
   3   8   3       14.64       12.52      2.72 o 
   4   8   3       10.52        8.61      2.82 o 
   5   8   3        3.62        4.13      3.03 o 
   6   8   3       28.90       30.39      5.67 o 
   7   8   3       26.00       23.77      4.88 o 
  -5   9   3        4.91        4.18      3.37 o 
  -4   9   3        0.29        0.30      3.27 o 
  -3   9   3        2.47        0.52      2.79 o 
  -2   9   3       22.86       21.51      4.40 o 
  -1   9   3        0.70        0.64      2.31 o 
   0   9   3       24.06       32.14      9.34 o 
   1   9   3        1.82       -2.61      3.65 o 
   2   9   3       20.16       24.78      5.01 o 
   3   9   3        1.84        3.52      4.79 o 
   4   9   3       48.49       54.76      6.91 o 
   5   9   3        4.96       11.86      6.39 o 
  -1  10   3        0.12        0.71      3.69 o 
   0  10   3        0.20        3.79      3.91 o 
 -12   0   4        7.07       -2.51      5.39 o 
 -10   0   4        2.44       10.91      5.61 o 
  -8   0   4        2.38        3.79      3.42 o 
  -6   0   4      181.45      176.62     10.33 o 
  -4   0   4      956.46      922.76     27.74 o 
  -2   0   4      127.86      131.86      5.12 o 
   0   0   4     6137.45     5974.62    106.53 o 
   2   0   4     3810.54     3853.64     80.75 o 
   4   0   4      137.86      135.09      7.68 o 
   6   0   4      995.71     1042.34     32.66 o 
   8   0   4      134.55      120.10     10.78 o 
  10   0   4      662.79      669.65     22.58 o 
  12   0   4        5.96        6.44      8.28 o 
 -12   1   4        0.02       -0.43      4.36 o 
 -11   1   4       10.78       13.14      4.33 o 
 -10   1   4       38.73       29.70      6.07 o 
  -9   1   4       76.94       81.40      6.71 o 
  -8   1   4        6.03        2.71      2.91 o 
  -7   1   4       67.64       61.43      5.18 o 
  -6   1   4       43.83       39.65      3.92 o 
  -5   1   4      303.83      311.57      7.51 o 
  -4   1   4      432.00      460.71      8.57 o 
  -3   1   4      390.04      404.98      7.77 o 
  -2   1   4      458.53      422.34      7.93 o 
  -1   1   4     2364.54     2250.74     29.30 o 
   0   1   4      482.27      454.26      6.97 o 
   1   1   4     1490.24     1407.14     18.89 o 
   2   1   4      129.62      123.90      3.80 o 
   3   1   4        1.41        2.26      1.21 o 
   4   1   4      472.65      498.56     12.07 o 
   5   1   4      247.51      216.85      9.82 o 
   6   1   4      305.28      316.69     10.87 o 
   7   1   4        3.21        2.46      2.94 o 
   8   1   4      392.56      363.03     11.99 o 
   9   1   4        3.91        2.40      3.11 o 
  10   1   4       29.60       34.90      4.61 o 
  11   1   4        0.13       -3.66      3.06 o 
  12   1   4        0.49        5.70      4.15 o 
 -12   2   4       11.54        2.38      6.10 o 
 -11   2   4        0.00       -2.75      3.75 o 
 -10   2   4       52.65       52.31      6.33 o 
  -9   2   4        0.59        2.36      3.02 o 
  -8   2   4        4.35        5.25      2.77 o 
  -7   2   4      193.61      191.62      6.53 o 
  -6   2   4       28.16       24.79      3.46 o 
  -5   2   4       30.95       34.16      2.38 o 
  -4   2   4      272.76      290.77      6.27 o 
  -3   2   4      321.07      285.25      5.58 o 
  -2   2   4        1.13        1.59      1.04 o 
  -1   2   4        0.35        0.58      0.73 o 
   0   2   4        3.20        3.75      0.92 o 
   1   2   4       37.20       39.48      1.91 o 
   2   2   4        3.52        6.10      1.34 o 
   3   2   4     3543.32     3637.44     59.54 o 
   4   2   4      144.24      137.39      4.89 o 
   5   2   4       38.70       39.07      5.87 o 
   6   2   4       18.81       24.01      3.34 o 
   7   2   4        3.84        0.02      3.13 o 
   8   2   4       38.74       40.07      8.11 o 
   9   2   4      123.79      121.70      8.97 o 
  10   2   4       54.86       45.57      5.48 o 
  11   2   4       10.18        8.15      4.30 o 
 -12   3   4        4.96        5.08      5.08 o 
 -11   3   4       17.11       28.61      6.40 o 
 -10   3   4        0.61        2.31      2.97 o 
  -9   3   4       47.51       66.99      6.03 o 
  -8   3   4       62.80       59.24      7.27 o 
  -7   3   4        7.45        6.82      2.12 o 
  -6   3   4      309.13      318.68      7.34 o 
  -5   3   4       10.71       10.18      1.51 o 
  -4   3   4       98.46      103.32      3.15 o 
  -3   3   4       67.44       78.97      2.80 o 
  -2   3   4      304.06      261.28      8.13 o 
  -1   3   4      764.93      804.18     13.42 o 
   0   3   4      694.49      696.32     12.75 o 
   1   3   4     2895.16     2907.89     53.00 o 
   2   3   4        1.49        0.79      0.85 o 
   3   3   4      118.93      122.30      4.05 o 
   4   3   4       65.54       62.76      3.53 o 
   5   3   4      199.16      214.15      7.31 o 
   6   3   4       13.14       13.26      2.56 o 
   7   3   4      222.09      234.14     11.87 o 
   8   3   4        2.82        2.08      2.37 o 
   9   3   4      125.94      133.93      7.45 o 
  10   3   4        1.99        0.78      3.64 o 
  11   3   4        7.80       13.34      4.71 o 
 -11   4   4        1.74       -0.40      3.60 o 
 -10   4   4        6.90        5.26      3.99 o 
  -9   4   4        2.48       -0.02      3.55 o 
  -8   4   4        8.52        4.60      2.09 o 
  -7   4   4        3.39        1.13      1.81 o 
  -6   4   4       17.17       15.73      2.20 o 
  -5   4   4        7.29        6.59      1.64 o 
  -4   4   4        0.80        3.49      1.30 o 
  -3   4   4      541.12      574.92      9.16 o 
  -2   4   4       24.24       23.99      2.05 o 
  -1   4   4       51.46       47.36      2.15 o 
   0   4   4      156.35      146.28      5.30 o 
   1   4   4        1.15        0.31      0.90 o 
   2   4   4        5.16        5.05      2.10 o 
   3   4   4      147.17      140.67      5.67 o 
   4   4   4        4.28        4.05      2.33 o 
   5   4   4      270.04      299.54      7.83 o 
   6   4   4        5.53        6.84      3.84 o 
   7   4   4       54.65       54.57      5.08 o 
   8   4   4        0.01       -0.26      2.53 o 
   9   4   4       29.30       23.53      3.66 o 
  10   4   4       10.44        8.79      3.13 o 
  11   4   4        4.38       -0.70      4.50 o 
 -11   5   4        9.56       20.40      7.53 o 
 -10   5   4       24.25       25.54      5.03 o 
  -9   5   4        0.05        2.15      2.33 o 
  -8   5   4       26.97       25.59      3.21 o 
  -7   5   4       20.74       25.73      2.91 o 
  -6   5   4       38.48       41.18      4.40 o 
  -5   5   4      226.01      238.57      7.13 o 
  -4   5   4       21.45       25.70      2.76 o 
  -3   5   4       53.12       54.07      4.30 o 
  -2   5   4        8.73        9.62      1.59 o 
  -1   5   4      459.27      441.24      8.45 o 
   0   5   4      332.94      335.68      9.35 o 
   1   5   4      268.40      257.73      7.97 o 
   2   5   4      114.23      121.30      3.72 o 
   3   5   4       58.67       61.22      3.32 o 
   4   5   4       37.98       40.21      2.81 o 
   5   5   4       64.25       65.34      4.10 o 
   6   5   4       19.99       23.91      2.94 o 
   7   5   4       84.59       78.74      6.00 o 
   8   5   4        9.00       17.80      4.59 o 
   9   5   4        0.02        3.60      3.30 o 
  10   5   4        5.30        0.05      3.15 o 
 -10   6   4        0.91        2.58      4.93 o 
  -9   6   4       10.46        4.50      3.89 o 
  -8   6   4       14.65       17.15      3.41 o 
  -7   6   4      318.60      307.73      9.07 o 
  -6   6   4      111.59      110.42      5.84 o 
  -5   6   4      190.29      190.25      6.35 o 
  -4   6   4        3.15        2.12      1.75 o 
  -3   6   4      155.00      155.65      5.22 o 
  -2   6   4      175.01      166.27      4.96 o 
  -1   6   4      224.17      237.45      5.50 o 
   0   6   4        1.04        1.41      2.16 o 
   1   6   4       14.18       10.16      2.66 o 
   2   6   4       78.41       74.51      5.16 o 
   3   6   4      772.05      771.58     14.14 o 
   4   6   4      301.43      296.79     10.69 o 
   5   6   4      375.55      370.01     11.12 o 
   6   6   4       30.13       28.11      3.87 o 
   7   6   4       27.12       17.11      3.64 o 
   8   6   4        0.28        3.94      3.33 o 
   9   6   4        3.94        7.80      3.55 o 
  -9   7   4        1.67        1.81      4.03 o 
  -8   7   4       15.08       15.12      4.26 o 
  -7   7   4        0.97        2.48      3.04 o 
  -6   7   4       29.63       24.37      7.58 o 
  -5   7   4        2.99        6.93      2.90 o 
  -4   7   4      130.89      141.04      7.20 o 
  -3   7   4       55.45       59.82      4.59 o 
  -2   7   4        7.93        4.12      1.96 o 
  -1   7   4       37.14       39.15      3.52 o 
   0   7   4       45.36       50.49      5.19 o 
   1   7   4       12.93       15.11      2.94 o 
   2   7   4      150.48      160.70      7.89 o 
   3   7   4       12.06       14.42      2.83 o 
   4   7   4       19.12       23.96      3.17 o 
   5   7   4       45.57       43.94      7.98 o 
   6   7   4        1.49        0.58      2.79 o 
   7   7   4       11.78       14.40      4.13 o 
   8   7   4        1.19        1.14      3.87 o 
  -7   8   4        0.09        0.28      3.40 o 
  -6   8   4       26.62       17.00      4.82 o 
  -5   8   4        1.49        2.55      2.97 o 
  -4   8   4        0.31        0.63      2.67 o 
  -3   8   4        0.20        0.19      2.48 o 
  -2   8   4       37.94       46.00      3.87 o 
  -1   8   4        1.18        0.83      3.05 o 
   0   8   4        9.28        7.83      3.23 o 
   1   8   4       27.44       17.48      4.34 o 
   2   8   4       27.93       20.89      4.57 o 
   3   8   4        1.90       -0.51      3.51 o 
   4   8   4       83.99       78.77      6.81 o 
   5   8   4        7.33        4.67      5.31 o 
   6   8   4       22.38       17.35      4.46 o 
   7   8   4       17.65       19.37      4.83 o 
  -5   9   4       21.57       24.52      4.99 o 
  -4   9   4       23.86       32.25      5.95 o 
  -3   9   4        0.55        1.88      2.96 o 
  -2   9   4        0.04        1.66      2.60 o 
  -1   9   4        7.13        4.76      3.83 o 
   0   9   4       31.60       30.38      5.36 o 
   1   9   4       31.06       36.23      5.74 o 
   2   9   4        1.76        2.29      3.25 o 
   3   9   4       12.71       15.64      5.15 o 
   4   9   4        2.10       11.95      5.34 o 
 -11   0   5       10.23       13.46      6.44 o 
  -9   0   5       15.66        4.34      4.84 o 
  -7   0   5       10.21       10.24      4.56 o 
  -5   0   5       14.47       29.00      4.66 o 
  -3   0   5     2183.22     2286.01     61.27 o 
  -1   0   5     4062.52     3856.59     80.94 o 
   1   0   5     2217.81     2142.83     46.28 o 
   3   0   5      178.86      183.02      8.48 o 
   5   0   5        2.02       -1.26      2.23 o 
   7   0   5      366.20      370.74     42.28 o 
   9   0   5       34.70       44.74      7.49 o 
  11   0   5        0.45       -1.82      4.37 o 
 -12   1   5        0.01       -2.79      4.78 o 
 -11   1   5       23.05       26.20      9.71 o 
 -10   1   5       52.44       49.55      5.79 o 
  -9   1   5       70.10       76.56      6.53 o 
  -8   1   5      173.71      180.21      9.21 o 
  -7   1   5       13.64        5.81      2.67 o 
  -6   1   5      130.27      125.76      4.58 o 
  -5   1   5      918.66      904.06     15.47 o 
  -4   1   5      356.14      349.08      9.72 o 
  -3   1   5       23.06       28.24      2.37 o 
  -2   1   5     1117.72     1133.02     20.16 o 
  -1   1   5     1780.05     1776.41     29.99 o 
   0   1   5      115.61      114.73      4.43 o 
   1   1   5       89.14       89.04      4.09 o 
   2   1   5     2577.63     2522.21     42.01 o 
   3   1   5      186.41      195.89      5.57 o 
   4   1   5      176.15      171.78      6.34 o 
   5   1   5        3.32        3.77      3.01 o 
   6   1   5      102.07      100.66      6.47 o 
   7   1   5        2.01        1.59      2.42 o 
   8   1   5       60.59       66.93      5.90 o 
   9   1   5        2.12        8.47      3.42 o 
  10   1   5      232.30      245.72     13.37 o 
  11   1   5       26.83       32.65      4.72 o 
 -12   2   5       13.70       17.50      4.96 o 
 -11   2   5       89.27       91.25      8.09 o 
 -10   2   5        2.60        2.75      4.00 o 
  -9   2   5       17.23        7.24      3.50 o 
  -8   2   5        0.06        0.19      2.87 o 
  -7   2   5       23.22       20.46      4.17 o 
  -6   2   5       78.66       96.49      3.66 o 
  -5   2   5      373.18      400.78      8.27 o 
  -4   2   5      589.46      549.58     10.31 o 
  -3   2   5     1888.65     1912.81     29.88 o 
  -2   2   5        6.88        7.89      1.73 o 
  -1   2   5       72.82       84.56      2.85 o 
   0   2   5       93.94      108.78      3.06 o 
   1   2   5     1469.95     1436.26     24.56 o 
   2   2   5      314.34      320.55      8.16 o 
   3   2   5       90.70      110.97      4.49 o 
   4   2   5      208.66      232.38      6.46 o 
   5   2   5        2.04        1.89      1.95 o 
   6   2   5       52.63       55.58      4.63 o 
   7   2   5      187.90      211.48      9.19 o 
   8   2   5       20.45       16.68      3.76 o 
   9   2   5       29.77       26.90      4.93 o 
  10   2   5        4.18        5.14      3.53 o 
  11   2   5        5.15        5.99      3.66 o 
 -12   3   5        4.96        3.84      4.43 o 
 -11   3   5        4.35       -1.01      4.27 o 
 -10   3   5       28.10       31.50      5.21 o 
  -9   3   5        3.01        2.40      2.99 o 
  -8   3   5      144.09      136.81      6.07 o 
  -7   3   5       52.06       48.28      4.71 o 
  -6   3   5       26.13       33.36      2.62 o 
  -5   3   5        0.01        0.44      1.77 o 
  -4   3   5       20.68       21.40      1.94 o 
  -3   3   5      511.75      523.65      9.90 o 
  -2   3   5        6.79        8.47      1.58 o 
  -1   3   5      105.31      100.61      5.01 o 
   0   3   5      110.57      113.75      3.99 o 
   1   3   5      469.57      448.54     10.22 o 
   2   3   5      432.83      401.87      8.28 o 
   3   3   5      366.75      393.91      8.68 o 
   4   3   5       30.31       30.13      2.73 o 
   5   3   5      104.32      104.85      9.01 o 
   6   3   5       15.54       17.08      3.58 o 
   7   3   5       70.31       67.48      5.47 o 
   8   3   5        8.53        3.06      3.14 o 
   9   3   5      149.55      170.99      8.75 o 
  10   3   5        4.79        7.63      3.58 o 
  11   3   5        5.28        1.60      4.00 o 
 -11   4   5        5.40        8.48      4.27 o 
 -10   4   5        4.55        2.21      3.80 o 
  -9   4   5       40.71       31.29      3.66 o 
  -8   4   5       51.42       41.87      4.91 o 
  -7   4   5       81.10       78.22      7.30 o 
  -6   4   5        0.41       -0.03      1.84 o 
  -5   4   5      120.08      125.86      4.89 o 
  -4   4   5      119.03      129.98      5.30 o 
  -3   4   5      515.21      500.12     14.67 o 
  -2   4   5      235.32      230.12      6.54 o 
  -1   4   5       27.27       26.59      2.87 o 
   0   4   5       66.97       60.09      2.58 o 
   1   4   5      711.50      740.83     15.33 o 
   2   4   5      192.98      196.95      5.92 o 
   3   4   5       25.52       26.55      2.82 o 
   4   4   5       39.21       38.86      3.53 o 
   5   4   5       16.09       12.39      3.50 o 
   6   4   5      178.22      168.81      7.51 o 
   7   4   5      200.19      206.41     11.49 o 
   8   4   5       35.11       37.77      4.21 o 
   9   4   5       47.45       50.60      5.66 o 
  10   4   5        9.75        5.95      5.79 o 
 -10   5   5       11.64       10.77      5.25 o 
  -9   5   5       62.27       64.36      5.41 o 
  -8   5   5        4.63        7.84      2.87 o 
  -7   5   5       40.44       44.80      3.61 o 
  -6   5   5       69.73       80.37      5.49 o 
  -5   5   5      144.81      147.27      5.41 o 
  -4   5   5       16.14       13.92      1.87 o 
  -3   5   5      119.86      118.55      4.28 o 
  -2   5   5      157.43      150.74      4.61 o 
  -1   5   5      455.30      433.31      8.50 o 
   0   5   5       56.09       65.74      5.93 o 
   1   5   5       37.53       40.27      4.32 o 
   2   5   5       31.04       32.94      2.33 o 
   3   5   5       21.24       24.75      2.50 o 
   4   5   5      230.83      235.37      6.88 o 
   5   5   5       10.50        8.28      2.22 o 
   6   5   5      123.01      111.87      7.37 o 
   7   5   5       16.43       17.43      3.14 o 
   8   5   5        1.40        3.88      3.09 o 
   9   5   5        4.82        0.61      3.48 o 
  10   5   5        0.08        5.30      3.98 o 
 -10   6   5        4.96        2.43      6.03 o 
  -9   6   5        1.19        0.94      3.89 o 
  -8   6   5       46.15       42.92      4.61 o 
  -7   6   5        0.59        1.12      2.34 o 
  -6   6   5        0.56        1.50      2.26 o 
  -5   6   5       64.25       69.39      4.58 o 
  -4   6   5      119.30      122.91      5.77 o 
  -3   6   5        3.04        5.06      1.72 o 
  -2   6   5        7.24       10.07      1.88 o 
  -1   6   5        1.63        0.52      1.34 o 
   0   6   5       13.99       27.18      3.34 o 
   1   6   5       13.38       11.24      3.74 o 
   2   6   5        3.29       -1.57      2.76 o 
   3   6   5       88.74       96.07      4.42 o 
   4   6   5       27.82       31.97      3.90 o 
   5   6   5       21.81       18.15      3.33 o 
   6   6   5        5.62        3.80      2.94 o 
   7   6   5       12.17       12.36      3.57 o 
   8   6   5       12.08       20.12      4.11 o 
   9   6   5        0.97        1.44      3.69 o 
  -8   7   5        4.51        7.49      3.60 o 
  -7   7   5        7.32        0.35      3.08 o 
  -6   7   5       26.31       20.43      5.69 o 
  -5   7   5       10.78       13.13      3.28 o 
  -4   7   5       62.08       76.85      5.52 o 
  -3   7   5       71.95       72.99      4.57 o 
  -2   7   5       10.19       11.51      2.30 o 
  -1   7   5       32.75       25.90      5.53 o 
   0   7   5       12.54       12.96      2.97 o 
   1   7   5       57.59       53.03      4.87 o 
   2   7   5       20.08       20.43      3.98 o 
   3   7   5        0.97        0.05      2.56 o 
   4   7   5       11.19        6.74      2.77 o 
   5   7   5       25.54       31.17      4.40 o 
   6   7   5        3.50        8.23      3.36 o 
   7   7   5        9.41       12.13      4.32 o 
   8   7   5        0.51        2.20      5.01 o 
  -7   8   5        2.01        6.83      3.78 o 
  -6   8   5        0.02        7.37      3.54 o 
  -5   8   5        0.01       -2.06      2.71 o 
  -4   8   5        0.01        0.25      2.76 o 
  -3   8   5        4.08        3.20      3.86 o 
  -2   8   5        6.00        5.22      2.58 o 
  -1   8   5       12.34       16.05      7.47 o 
   0   8   5        1.71       -1.42      3.54 o 
   1   8   5       18.52        9.77      5.34 o 
   2   8   5        2.51        3.83      3.80 o 
   3   8   5        5.47        3.06      5.05 o 
   4   8   5       10.11        8.11      3.13 o 
   5   8   5        2.49        2.37      3.09 o 
   6   8   5        0.29        1.74      3.72 o 
  -5   9   5        0.67        4.67      3.48 o 
  -4   9   5        0.03        1.57      3.23 o 
  -3   9   5        2.18        1.76      2.91 o 
  -2   9   5        3.90        2.99      3.84 o 
  -1   9   5        0.05       -3.40      3.13 o 
   0   9   5        1.31        7.99      3.84 o 
   1   9   5        1.37        5.60      3.83 o 
   2   9   5       17.91       16.35      5.25 o 
   3   9   5        0.02        1.35      4.46 o 
   4   9   5        2.56        4.48      5.56 o 
 -12   0   6        0.29        2.27      6.04 o 
 -10   0   6      224.93      235.12     17.30 o 
  -8   0   6      324.84      297.69     18.60 o 
  -6   0   6      320.11      340.87     14.94 o 
  -4   0   6      121.00      120.03      8.53 o 
  -2   0   6    12232.22    12120.19    304.72 o 
   0   0   6     2353.68     2093.92     56.00 o 
   2   0   6     3874.82     3857.14    100.33 o 
   4   0   6     1360.25     1426.65     41.47 o 
   6   0   6       81.19       89.88      8.18 o 
   8   0   6      877.17      904.03     53.97 o 
  10   0   6      225.80      221.10     17.61 o 
 -12   1   6        6.58       11.90      4.74 o 
 -11   1   6       55.00       57.85      7.13 o 
 -10   1   6        3.08       13.18      4.11 o 
  -9   1   6       70.19       61.71      6.56 o 
  -8   1   6       12.92       12.92      4.85 o 
  -7   1   6       21.32       11.03      2.99 o 
  -6   1   6       10.23        5.91      1.34 o 
  -5   1   6      467.49      461.54     11.91 o 
  -4   1   6       51.97       53.65      4.15 o 
  -3   1   6      610.94      630.34     14.46 o 
  -2   1   6      198.65      189.66      6.95 o 
  -1   1   6      799.82      761.46     14.43 o 
   0   1   6      288.06      292.03      6.89 o 
   1   1   6     1810.37     1746.83     29.97 o 
   2   1   6      128.54      142.40      4.81 o 
   3   1   6      317.76      337.69      9.20 o 
   4   1   6      206.25      190.35      6.75 o 
   5   1   6      320.94      313.99      9.63 o 
   6   1   6        4.78        6.74      2.49 o 
   7   1   6      215.58      209.32      9.76 o 
   8   1   6        0.79        4.93      3.11 o 
   9   1   6       63.01       61.97      6.36 o 
  10   1   6       10.02       12.65      4.30 o 
  11   1   6        2.71       -1.65      3.37 o 
 -12   2   6        9.94       13.44      6.85 o 
 -11   2   6       41.27       41.27      6.07 o 
 -10   2   6      140.31      128.17      8.97 o 
  -9   2   6      102.09       96.88      7.52 o 
  -8   2   6      522.96      520.56     18.94 o 
  -7   2   6      183.64      192.04      7.38 o 
  -6   2   6        2.36        0.99      1.33 o 
  -5   2   6      133.45      138.20      5.86 o 
  -4   2   6       41.16       39.99      2.88 o 
  -3   2   6      256.53      217.56      6.09 o 
  -2   2   6       18.09       25.89      4.64 o 
  -1   2   6      213.15      192.66      5.17 o 
   0   2   6        0.60        2.61      1.24 o 
   1   2   6     1010.38     1018.88     18.43 o 
   2   2   6      753.53      724.35     14.05 o 
   3   2   6      754.55      745.79     18.93 o 
   4   2   6       14.05       10.89      2.39 o 
   5   2   6        7.86       13.31      2.58 o 
   6   2   6       18.67       17.71      5.10 o 
   7   2   6      182.42      200.17      9.54 o 
   8   2   6        0.42        0.45      3.07 o 
   9   2   6       77.89       83.82      7.05 o 
  10   2   6       11.49        7.03      3.81 o 
  11   2   6        0.84        3.11      3.92 o 
 -11   3   6       85.41       89.62      8.26 o 
 -10   3   6        2.09       -1.24      3.34 o 
  -9   3   6        4.55        7.37      3.39 o 
  -8   3   6        0.58        0.96      2.15 o 
  -7   3   6        8.25        9.10      2.06 o 
  -6   3   6        1.94        2.43      1.75 o 
  -5   3   6      100.40      105.65      4.84 o 
  -4   3   6      387.78      385.55      9.14 o 
  -3   3   6      588.95      573.18     13.85 o 
  -2   3   6       22.02       21.66      2.23 o 
  -1   3   6      893.10      891.92     18.56 o 
   0   3   6      183.42      166.99      4.43 o 
   1   3   6      546.29      558.70     10.90 o 
   2   3   6        4.71        7.06      1.97 o 
   3   3   6       12.60       13.92      2.68 o 
   4   3   6       16.16       17.50      2.56 o 
   5   3   6       13.60       17.62      3.08 o 
   6   3   6      275.06      260.54      9.44 o 
   7   3   6       93.40       97.00      8.05 o 
   8   3   6       45.00       41.83      5.16 o 
   9   3   6        3.74       -3.88      3.06 o 
  10   3   6        3.18        3.94      3.52 o 
  11   3   6        0.65        3.08      4.38 o 
 -11   4   6        4.02        3.46      4.72 o 
 -10   4   6        0.02       -1.69      3.59 o 
  -9   4   6       13.74       15.00      3.12 o 
  -8   4   6       11.00       12.66      5.96 o 
  -7   4   6      110.49      119.20      6.09 o 
  -6   4   6        1.21        0.11      1.92 o 
  -5   4   6      122.41      113.81      5.34 o 
  -4   4   6       89.10       89.99      5.20 o 
  -3   4   6       28.67       31.49      2.36 o 
  -2   4   6      509.22      520.99      9.68 o 
  -1   4   6       47.70       48.44      3.14 o 
   0   4   6      241.66      257.67      6.95 o 
   1   4   6       98.13      108.21      4.30 o 
   2   4   6       39.10       39.60      2.95 o 
   3   4   6        5.48        6.61      2.00 o 
   4   4   6        5.27        2.24      1.70 o 
   5   4   6       15.29       17.04      2.83 o 
   6   4   6       31.34       24.35      3.91 o 
   7   4   6       45.90       42.36      6.73 o 
   8   4   6       18.72       13.36      6.76 o 
   9   4   6       13.44       11.64      4.36 o 
  10   4   6        1.41        1.98      3.81 o 
 -10   5   6       24.04       20.55      5.53 o 
  -9   5   6       17.66       18.26      4.00 o 
  -8   5   6        0.02        0.70      2.58 o 
  -7   5   6       59.31       58.11      9.97 o 
  -6   5   6       91.86       89.74      5.30 o 
  -5   5   6       94.49      105.75      5.86 o 
  -4   5   6      103.87      116.57      6.54 o 
  -3   5   6        1.32        3.11      1.85 o 
  -2   5   6       39.77       48.01      3.12 o 
  -1   5   6       30.60       29.50      2.53 o 
   0   5   6       17.30       17.06      1.76 o 
   1   5   6      103.10      101.72      3.69 o 
   2   5   6        3.94        2.32      1.42 o 
   3   5   6      160.09      155.26      5.91 o 
   4   5   6      129.65      125.15      6.23 o 
   5   5   6       39.22       45.57      5.04 o 
   6   5   6       58.15       56.71      5.95 o 
   7   5   6        3.77        3.44      3.09 o 
   8   5   6        0.45        1.33      2.84 o 
   9   5   6       11.06       13.28      3.95 o 
  -9   6   6        5.76        8.81      4.26 o 
  -8   6   6        1.13        2.18      3.72 o 
  -7   6   6       54.44       56.75      5.25 o 
  -6   6   6        9.18        8.47      2.93 o 
  -5   6   6        0.39        1.38      2.21 o 
  -4   6   6       26.32       23.89      2.93 o 
  -3   6   6        1.29        4.05      1.80 o 
  -2   6   6        3.92        6.14      1.53 o 
  -1   6   6        0.00       -0.46      1.38 o 
   0   6   6        0.62       -2.55      3.12 o 
   1   6   6      218.03      211.41      9.72 o 
   2   6   6       33.39       39.43      3.47 o 
   3   6   6       29.75       33.52      2.78 o 
   4   6   6        1.40        7.47      2.82 o 
   5   6   6       44.47       50.07      4.07 o 
   6   6   6        2.58        0.18      2.53 o 
   7   6   6       42.64       52.63      7.48 o 
   8   6   6       10.98        8.54      3.65 o 
   9   6   6        5.70        2.44      3.53 o 
  -8   7   6        2.70       -2.47      3.20 o 
  -7   7   6        2.29       -2.76      2.57 o 
  -6   7   6        0.40       -2.51      2.50 o 
  -5   7   6       54.40       51.47      6.52 o 
  -4   7   6        5.26        9.41      3.01 o 
  -3   7   6       13.86       15.57      2.87 o 
  -2   7   6        8.34       10.87      2.45 o 
  -1   7   6        6.27        6.54      3.65 o 
   0   7   6       13.17        6.82      2.93 o 
   1   7   6        5.84        7.49      3.72 o 
   2   7   6        8.86        4.93      3.28 o 
   3   7   6       51.29       42.90      3.70 o 
   4   7   6        5.12        2.14      2.82 o 
   5   7   6       11.36        8.57      3.16 o 
   6   7   6       19.32       20.32      4.15 o 
   7   7   6        3.67        2.97      3.73 o 
  -7   8   6        4.75        0.84      3.40 o 
  -6   8   6        0.72       -0.31      3.13 o 
  -5   8   6       22.09       23.50      4.15 o 
  -4   8   6        2.93        3.79      2.87 o 
  -3   8   6        0.30        3.75      2.87 o 
  -2   8   6       29.18       29.43      3.37 o 
  -1   8   6       59.25       50.13      9.43 o 
   0   8   6        3.44        7.52      3.87 o 
   1   8   6       17.76       14.59      5.31 o 
   2   8   6        1.34       10.22      4.66 o 
   3   8   6        0.30       -2.20      3.80 o 
   4   8   6        1.38       -1.38      4.55 o 
   5   8   6        4.84        6.45      6.36 o 
   6   8   6        7.99       11.26      5.19 o 
  -4   9   6        2.83        5.07      3.50 o 
  -3   9   6        3.47       -0.76      2.95 o 
  -2   9   6       12.68       12.61      4.79 o 
  -1   9   6        6.11        6.91      4.67 o 
   0   9   6       22.61       30.99     14.83 o 
   1   9   6        0.04        1.76      4.97 o 
   2   9   6        4.76       -3.51      4.66 o 
   3   9   6        2.48       -0.24     11.90 o 
 -11   0   7       17.90       23.25      7.67 o 
  -9   0   7      198.08      238.66     16.78 o 
  -7   0   7       49.77       52.07      7.14 o 
  -5   0   7       78.46       77.36      8.64 o 
  -3   0   7     2304.24     2355.81     64.15 o 
  -1   0   7      602.95      604.62     32.90 o 
   1   0   7      321.64      340.18     12.87 o 
   3   0   7       59.63       66.66      7.42 o 
   5   0   7      678.51      662.86     23.29 o 
   7   0   7      113.29      132.15     11.59 o 
   9   0   7       30.38       38.76      7.66 o 
  11   0   7       34.07       49.76      9.73 o 
 -12   1   7        0.29        1.17      4.77 o 
 -11   1   7       90.19       90.93      8.29 o 
 -10   1   7      363.32      393.56     14.35 o 
  -9   1   7      147.19      148.65      9.17 o 
  -8   1   7      455.01      445.34     14.02 o 
  -7   1   7       36.59       34.99      5.95 o 
  -6   1   7       86.28       84.37      4.12 o 
  -5   1   7      176.99      177.22      6.15 o 
  -4   1   7     1064.16     1143.45     24.43 o 
  -3   1   7       16.52       24.75      2.78 o 
  -2   1   7      881.75      930.48     19.83 o 
  -1   1   7      378.92      363.76     10.47 o 
   0   1   7      380.61      378.01      8.62 o 
   1   1   7      789.93      788.15     15.44 o 
   2   1   7      488.80      505.74     19.19 o 
   3   1   7        3.41        2.52      1.70 o 
   4   1   7      342.09      361.72     10.39 o 
   5   1   7       32.34       34.49      3.77 o 
   6   1   7      102.74      102.83      6.74 o 
   7   1   7       60.26       63.67      7.58 o 
   8   1   7        7.97        4.33      3.48 o 
   9   1   7        2.44       -1.81      3.18 o 
  10   1   7        2.18       -1.27      3.57 o 
  11   1   7        6.76        7.69      5.57 o 
 -11   2   7       43.80       37.31      5.93 o 
 -10   2   7        0.07       -1.83      3.47 o 
  -9   2   7       28.42       24.69      7.86 o 
  -8   2   7       51.99       50.26      4.18 o 
  -7   2   7       12.12       14.74      1.98 o 
  -6   2   7        3.91        5.36      1.68 o 
  -5   2   7       67.34       78.03      6.15 o 
  -4   2   7       86.67       89.06      6.59 o 
  -3   2   7      818.27      816.37     18.16 o 
  -2   2   7      408.28      437.02      9.77 o 
  -1   2   7       25.28       28.03      2.37 o 
   0   2   7      172.16      173.63      5.15 o 
   1   2   7       73.64       77.88      4.58 o 
   2   2   7      238.43      251.32      6.76 o 
   3   2   7        2.69       -0.56      2.49 o 
   4   2   7       18.66       28.96      3.28 o 
   5   2   7        4.97        6.51      2.42 o 
   6   2   7      236.93      251.87     11.98 o 
   7   2   7      101.42      115.54      7.34 o 
   8   2   7       47.53       42.84      5.37 o 
   9   2   7       13.24       19.34      4.58 o 
  10   2   7       19.87       11.32      5.41 o 
  11   2   7        4.27        2.51      3.77 o 
 -11   3   7       11.06       12.76      4.74 o 
 -10   3   7        0.24        0.03      3.61 o 
  -9   3   7       54.60       38.77      5.27 o 
  -8   3   7      105.57       91.31      6.72 o 
  -7   3   7       19.03       19.99      2.65 o 
  -6   3   7       13.69       15.71      2.58 o 
  -5   3   7       24.79       23.31      2.73 o 
  -4   3   7       18.43       19.75      2.49 o 
  -3   3   7      675.88      675.07     13.86 o 
  -2   3   7        6.96        5.62      1.63 o 
  -1   3   7        1.77        3.05      1.63 o 
   0   3   7       91.98      104.97      7.74 o 
   1   3   7       14.84       14.45      1.72 o 
   2   3   7      132.96      144.39      6.03 o 
   3   3   7      108.67      108.78      4.80 o 
   4   3   7       40.92       44.90      3.78 o 
   5   3   7       12.90        8.86      3.95 o 
   6   3   7       22.45       21.34      3.61 o 
   7   3   7      132.24      136.47     17.01 o 
   8   3   7        2.08       -2.52      2.87 o 
   9   3   7        2.05        1.75      3.67 o 
  10   3   7       12.05        8.27      6.92 o 
 -11   4   7        6.69        7.85      4.58 o 
 -10   4   7        6.94        8.81      5.03 o 
  -9   4   7        0.67       -0.55      3.52 o 
  -8   4   7        2.50        0.97      2.42 o 
  -7   4   7      167.75      168.29      7.20 o 
  -6   4   7      219.87      204.63      7.81 o 
  -5   4   7        0.05        1.04      1.88 o 
  -4   4   7      137.32      137.49      5.15 o 
  -3   4   7       26.97       32.09      3.45 o 
  -2   4   7       23.66       23.50      2.15 o 
  -1   4   7        4.81        3.77      1.59 o 
   0   4   7       63.88       68.53      3.91 o 
   1   4   7       43.93       46.94      3.30 o 
   2   4   7      326.04      322.42      8.87 o 
   3   4   7        9.23        9.29      1.76 o 
   4   4   7       32.78       36.45      3.77 o 
   5   4   7        0.51       -1.94      2.16 o 
   6   4   7      141.88      144.59      7.63 o 
   7   4   7       24.79       25.46      5.08 o 
   8   4   7        0.16        2.92      4.02 o 
   9   4   7        0.03       -2.52      3.64 o 
  10   4   7        0.06       -0.28      3.99 o 
 -10   5   7        0.04        0.26      5.02 o 
  -9   5   7        0.32        2.16      3.22 o 
  -8   5   7        2.88        4.54      3.26 o 
  -7   5   7       10.45       10.20      2.95 o 
  -6   5   7       49.66       46.12      4.07 o 
  -5   5   7       47.71       54.36      4.29 o 
  -4   5   7       16.87       10.00      3.32 o 
  -3   5   7       44.74       46.12      7.27 o 
  -2   5   7       14.80       17.90      2.29 o 
  -1   5   7       90.81       91.57      4.52 o 
   0   5   7       79.01       93.75      5.53 o 
   1   5   7       19.90       22.03      3.08 o 
   2   5   7       72.97       63.86      6.01 o 
   3   5   7       64.84       73.85      6.94 o 
   4   5   7      113.62      116.79     16.11 o 
   5   5   7        5.36       10.42      3.71 o 
   6   5   7       25.73       23.83      5.68 o 
   7   5   7       14.43       25.40      4.95 o 
   8   5   7        0.13       -0.15      2.82 o 
   9   5   7        8.98        9.24      4.18 o 
  -9   6   7        1.80        8.22      5.82 o 
  -8   6   7       14.94       11.93      4.94 o 
  -7   6   7        1.99        3.94      4.77 o 
  -6   6   7       38.53       45.36      4.88 o 
  -5   6   7        0.02        2.12      2.62 o 
  -4   6   7        3.63        3.86      2.70 o 
  -3   6   7        1.17        0.97      2.19 o 
  -2   6   7        5.66        2.06      2.08 o 
  -1   6   7       16.59       15.32      2.16 o 
   0   6   7       77.01       65.23      3.36 o 
   1   6   7       15.58       17.95      1.98 o 
   2   6   7      276.40      268.96      7.38 o 
   3   6   7       72.40       75.03      5.22 o 
   4   6   7      126.49      136.19      7.19 o 
   5   6   7        1.86        3.96      2.84 o 
   6   6   7        9.84       11.60      3.51 o 
   7   6   7        0.42       -0.15      2.72 o 
   8   6   7        1.22        4.52      3.90 o 
  -8   7   7       11.37       14.49      4.82 o 
  -7   7   7        0.45       -2.20      4.59 o 
  -6   7   7        2.02        2.67      3.18 o 
  -5   7   7        0.00        2.62      2.82 o 
  -4   7   7       18.65       18.92      3.39 o 
  -3   7   7        0.07        0.24      2.11 o 
  -2   7   7        0.02        0.28      2.26 o 
  -1   7   7       26.63       23.67      6.21 o 
   0   7   7       28.07       24.98      6.83 o 
   1   7   7       23.34       26.47      7.54 o 
   2   7   7       57.58       56.84      6.27 o 
   3   7   7       11.72        9.62      3.03 o 
   4   7   7       13.71       14.03      4.63 o 
   5   7   7        0.82        5.97      3.27 o 
   6   7   7        0.97        0.98      3.39 o 
   7   7   7        6.33       -0.77      3.65 o 
  -6   8   7       46.98       43.89      5.84 o 
  -5   8   7        3.80        3.46      3.55 o 
  -4   8   7        1.41        1.85      3.59 o 
  -3   8   7        0.01       -1.58      2.96 o 
  -2   8   7        1.19        1.30      3.15 o 
  -1   8   7       16.48       20.21      7.90 o 
   0   8   7       42.61       37.79      6.61 o 
   1   8   7        0.01        0.54      3.76 o 
   2   8   7       30.26       39.25      8.47 o 
   3   8   7       22.04       24.15      6.63 o 
   4   8   7       18.62       10.65      5.81 o 
   5   8   7        0.40       -1.47      3.27 o 
  -3   9   7       14.43       12.61      6.68 o 
  -2   9   7        4.29        1.79      4.93 o 
  -1   9   7        1.65        3.74      5.32 o 
   0   9   7        0.44       -0.21      5.00 o 
   1   9   7        1.50        3.34      5.54 o 
   2   9   7        1.30        3.43      5.00 o 
 -12   0   8        1.64        1.17      6.85 o 
 -10   0   8      106.60      115.29     12.04 o 
  -8   0   8      183.13      160.11     37.10 o 
  -6   0   8       18.97        8.38      3.63 o 
  -4   0   8      423.45      483.73     18.54 o 
  -2   0   8     3108.27     3133.12     83.51 o 
   0   0   8        0.89        2.20      2.19 o 
   2   0   8       25.91       26.22      9.21 o 
   4   0   8        9.57        4.46      3.71 o 
   6   0   8      613.98      614.76     23.28 o 
   8   0   8       77.25       94.61     10.57 o 
  10   0   8        8.50        3.22      8.47 o 
 -11   1   8       75.48       77.21      8.92 o 
 -10   1   8        8.90        7.49      4.25 o 
  -9   1   8       47.96       50.82      5.86 o 
  -8   1   8      146.57      144.86      8.99 o 
  -7   1   8       61.68       65.27      4.08 o 
  -6   1   8      156.88      163.92      6.32 o 
  -5   1   8       31.57       36.73      3.82 o 
  -4   1   8      159.85      157.45      7.45 o 
  -3   1   8        2.74        3.78      1.89 o 
  -2   1   8      446.09      462.95     11.85 o 
  -1   1   8      174.47      196.92      6.67 o 
   0   1   8      966.17      959.32     33.20 o 
   1   1   8       30.62       32.40      3.51 o 
   2   1   8      515.52      502.54     12.66 o 
   3   1   8      116.77      133.22     10.75 o 
   4   1   8       12.88        7.20      2.73 o 
   5   1   8        2.34        2.06      2.22 o 
   6   1   8        8.26        8.13      2.98 o 
   7   1   8        0.31        0.82      2.58 o 
   8   1   8       55.51       70.85      6.54 o 
   9   1   8       21.73       15.60      4.38 o 
  10   1   8       14.76       18.26      5.07 o 
 -11   2   8       15.01       12.45      8.04 o 
 -10   2   8       24.91       19.27      4.84 o 
  -9   2   8       27.10       14.89      4.13 o 
  -8   2   8       37.51       30.60      3.34 o 
  -7   2   8       65.87       65.86      4.26 o 
  -6   2   8       55.04       51.18      3.28 o 
  -5   2   8        1.39        1.80      2.21 o 
  -4   2   8       16.16       17.30      2.89 o 
  -3   2   8      197.56      199.81      7.59 o 
  -2   2   8      191.56      197.24      6.70 o 
  -1   2   8        7.55        3.97      1.66 o 
   0   2   8      645.29      632.24     12.99 o 
   1   2   8      168.33      162.37      5.46 o 
   2   2   8        0.49       -0.54      1.65 o 
   3   2   8      535.21      528.23     13.40 o 
   4   2   8      534.42      542.22     14.07 o 
   5   2   8       51.03       42.07      4.19 o 
   6   2   8       70.39       86.33      9.34 o 
   7   2   8        4.94        2.77      2.88 o 
   8   2   8        0.14       -3.63      3.08 o 
   9   2   8        5.54       10.28      4.44 o 
  10   2   8        7.42       12.42      4.76 o 
 -11   3   8       13.56       10.18      4.92 o 
 -10   3   8       30.48       20.34      4.80 o 
  -9   3   8       46.81       46.32      5.61 o 
  -8   3   8       25.90       24.73      3.44 o 
  -7   3   8      331.59      320.29     11.51 o 
  -6   3   8      486.35      447.17     11.23 o 
  -5   3   8       39.58       41.37      3.51 o 
  -4   3   8       72.23       68.87      4.90 o 
  -3   3   8       61.51       70.15      4.69 o 
  -2   3   8       22.36       17.76      2.74 o 
  -1   3   8        0.76        0.76      1.34 o 
   0   3   8       82.25       90.82      4.18 o 
   1   3   8      155.44      182.33      6.15 o 
   2   3   8      537.44      540.74     11.68 o 
   3   3   8       67.47       72.28      4.53 o 
   4   3   8      118.66      130.05     10.64 o 
   5   3   8        9.23        2.56      2.57 o 
   6   3   8       92.63       99.98      6.71 o 
   7   3   8       22.74       15.77      3.83 o 
   8   3   8        0.54        1.05      3.28 o 
   9   3   8       17.53       11.36      8.90 o 
  10   3   8        1.26       -0.62      4.80 o 
 -10   4   8        4.13        5.58      4.14 o 
  -9   4   8        3.86        5.96      3.81 o 
  -8   4   8       23.88       24.29      3.64 o 
  -7   4   8       54.52       51.96      4.45 o 
  -6   4   8       71.16       69.62      4.84 o 
  -5   4   8      195.23      204.94      7.24 o 
  -4   4   8       59.74       61.80      4.57 o 
  -3   4   8      472.57      497.11     10.24 o 
  -2   4   8      220.14      228.00      9.25 o 
  -1   4   8       12.42       18.27      1.98 o 
   0   4   8       66.40       64.82      4.13 o 
   1   4   8        6.09        4.53      2.00 o 
   2   4   8        1.24        2.07      2.58 o 
   3   4   8        1.59        0.18      1.53 o 
   4   4   8       42.10       34.63      3.19 o 
   5   4   8        0.00        3.12      2.39 o 
   6   4   8      192.26      195.33     11.33 o 
   7   4   8       87.62       76.25      7.66 o 
   8   4   8       53.09       48.74      9.14 o 
   9   4   8        6.34        5.04      4.92 o 
 -10   5   8       12.97       14.17      5.93 o 
  -9   5   8        0.01       -2.31      4.42 o 
  -8   5   8       11.84        5.78      3.52 o 
  -7   5   8       14.23        7.15      3.11 o 
  -6   5   8       93.63      106.78      8.94 o 
  -5   5   8       86.98       81.75      8.94 o 
  -4   5   8       85.95       87.46      6.54 o 
  -3   5   8        0.46       -1.54      1.89 o 
  -2   5   8        0.74        1.07      1.69 o 
  -1   5   8       43.30       52.47      4.06 o 
   0   5   8      114.10      115.01      5.41 o 
   1   5   8      179.57      176.91      6.35 o 
   2   5   8        0.31       -1.72      2.23 o 
   3   5   8       24.73       30.23      3.95 o 
   4   5   8        3.78        3.05      3.85 o 
   5   5   8       11.90       13.48      3.48 o 
   6   5   8        2.09        1.60      3.53 o 
   7   5   8        0.88       -0.25      3.74 o 
   8   5   8       20.28       19.17      5.58 o 
   9   5   8        0.00        0.40      4.17 o 
  -9   6   8        1.51       -0.82      7.33 o 
  -8   6   8        2.65        3.09      3.65 o 
  -7   6   8        0.13        3.57      3.42 o 
  -6   6   8        0.03        0.55      2.87 o 
  -5   6   8       91.53       93.12      7.32 o 
  -4   6   8        3.74       -2.47      2.43 o 
  -3   6   8       51.56       45.95      4.35 o 
  -2   6   8        3.42        6.08      2.43 o 
  -1   6   8        1.41        0.13      1.95 o 
   0   6   8       88.65       95.56      4.24 o 
   1   6   8       10.20       11.47      2.16 o 
   2   6   8       23.57       21.98      3.38 o 
   3   6   8      267.56      293.39      9.71 o 
   4   6   8      197.74      190.90      8.61 o 
   5   6   8        0.34       -3.68      2.45 o 
   6   6   8        4.83        9.64      3.55 o 
   7   6   8       36.06       38.06      5.11 o 
   8   6   8        4.55        2.71      4.39 o 
  -7   7   8       11.11       11.38      6.77 o 
  -6   7   8       39.73       41.41      5.63 o 
  -5   7   8       79.77       82.17      7.24 o 
  -4   7   8       28.50       35.03      4.47 o 
  -3   7   8        8.56        9.43      3.08 o 
  -2   7   8        5.02        5.84      2.44 o 
  -1   7   8        4.59        3.77      3.40 o 
   0   7   8       24.62       24.83      5.74 o 
   1   7   8       12.40       15.18      4.23 o 
   2   7   8       92.03       74.14      7.17 o 
   3   7   8        9.46       10.35      2.98 o 
   4   7   8       30.41       29.51      4.17 o 
   5   7   8        0.40        0.92      2.66 o 
   6   7   8       46.01       37.89      4.13 o 
  -6   8   8       17.85       19.31      5.00 o 
  -5   8   8       14.28       14.13      4.27 o 
  -4   8   8       22.43       20.30      4.86 o 
  -3   8   8       20.79       26.52      4.29 o 
  -2   8   8        7.66        1.43      3.11 o 
  -1   8   8        0.53        1.84      4.37 o 
   0   8   8       10.12       10.04      5.20 o 
   1   8   8        0.00       -1.14      4.61 o 
   2   8   8        4.91       -3.40      4.30 o 
   3   8   8       10.89        7.31      5.81 o 
   4   8   8        0.00       -1.07      4.50 o 
   5   8   8        1.41        1.49      3.65 o 
  -2   9   8        3.14        5.12      4.76 o 
  -1   9   8        0.62       -6.64      4.43 o 
   0   9   8        4.06       -0.57      5.35 o 
   1   9   8       23.70       17.28      6.59 o 
 -11   0   9       57.84       96.25     12.73 o 
  -9   0   9       66.03       82.92     30.24 o 
  -7   0   9       66.73       59.53      9.86 o 
  -5   0   9      165.83      147.92     26.75 o 
  -3   0   9       97.72      106.83      8.47 o 
  -1   0   9      257.37      215.34     10.62 o 
   1   0   9      105.83      114.79      8.47 o 
   3   0   9        4.65        7.25      3.55 o 
   5   0   9      327.29      283.98     25.79 o 
   7   0   9      367.44      330.53     21.70 o 
   9   0   9       23.91       34.75     17.19 o 
 -11   1   9        1.38        6.74      4.37 o 
 -10   1   9       29.52       22.27      4.78 o 
  -9   1   9        7.30        5.09      3.80 o 
  -8   1   9       12.47       10.05      2.35 o 
  -7   1   9      139.23      141.66      7.43 o 
  -6   1   9        0.54        2.26      2.16 o 
  -5   1   9       12.20        8.68      2.79 o 
  -4   1   9       55.16       55.79      4.58 o 
  -3   1   9      142.65      158.20     10.55 o 
  -2   1   9      517.45      504.20     13.63 o 
  -1   1   9       64.92       62.06      4.50 o 
   0   1   9        2.70       -0.48      1.84 o 
   1   1   9        8.67        8.22      2.29 o 
   2   1   9        0.07        0.04      1.72 o 
   3   1   9       57.97       58.03      4.60 o 
   4   1   9      210.69      222.13      8.73 o 
   5   1   9        0.22       -1.61      2.26 o 
   6   1   9       50.86       52.30      6.56 o 
   7   1   9        3.11        7.24      3.21 o 
   8   1   9       10.61       11.10      3.82 o 
   9   1   9        1.13       -4.88      3.26 o 
  10   1   9        0.03       -0.40      3.66 o 
 -11   2   9        3.00       12.96      4.85 o 
 -10   2   9        0.00        4.03      3.70 o 
  -9   2   9        1.75        1.15      3.41 o 
  -8   2   9       69.47       70.63      6.04 o 
  -7   2   9        2.17        5.76      2.31 o 
  -6   2   9      105.57      102.00      6.80 o 
  -5   2   9        0.00        1.26      2.53 o 
  -4   2   9        0.44        0.17      1.97 o 
  -3   2   9        1.39        2.17      1.91 o 
  -2   2   9       35.18       26.64      3.17 o 
  -1   2   9      686.35      664.15     15.75 o 
   0   2   9      256.92      262.13     10.01 o 
   1   2   9      102.43      104.81      5.62 o 
   2   2   9      321.98      308.41      9.27 o 
   3   2   9       40.82       40.58      4.05 o 
   4   2   9       10.02        9.57      3.68 o 
   5   2   9        2.56        5.58      2.90 o 
   6   2   9        0.64       -1.95      2.63 o 
   7   2   9       95.09      106.00      9.45 o 
   8   2   9        8.82        7.13      3.73 o 
   9   2   9        9.59        8.38      4.03 o 
  10   2   9        5.20        9.67      5.31 o 
 -11   3   9        2.79       -1.24      4.85 o 
 -10   3   9        4.15        5.01      4.31 o 
  -9   3   9        0.03       -0.48      3.49 o 
  -8   3   9        4.90       10.12      2.82 o 
  -7   3   9       37.03       43.66      4.03 o 
  -6   3   9       96.80       95.61      5.44 o 
  -5   3   9        0.38       -0.23      2.31 o 
  -4   3   9        0.11       -0.05      1.93 o 
  -3   3   9      187.99      200.72      7.72 o 
  -2   3   9        9.81       11.35      2.19 o 
  -1   3   9        5.49        6.05      2.40 o 
   0   3   9       17.30       13.56      3.65 o 
   1   3   9       27.95       32.15      3.92 o 
   2   3   9      227.04      241.77      7.09 o 
   3   3   9       12.06       10.27      2.67 o 
   4   3   9       10.53       11.41      3.34 o 
   5   3   9        4.48        4.29      2.84 o 
   6   3   9       42.20       45.42      5.65 o 
   7   3   9        1.13        6.91      3.54 o 
   8   3   9        2.60        1.82      4.37 o 
   9   3   9        3.69        7.98      5.06 o 
 -10   4   9        0.06       -1.39      4.24 o 
  -9   4   9        0.56       -3.47      4.26 o 
  -8   4   9       17.99       20.98      3.59 o 
  -7   4   9       98.74       95.28      6.51 o 
  -6   4   9       86.10       84.34      5.34 o 
  -5   4   9       36.27       36.12      3.56 o 
  -4   4   9        5.92        6.56      2.22 o 
  -3   4   9       20.52       29.51      5.31 o 
  -2   4   9        1.97        3.59      1.81 o 
  -1   4   9      135.86      135.44      5.16 o 
   0   4   9      139.38      144.58      5.10 o 
   1   4   9       80.92       80.98      3.85 o 
   2   4   9       55.07       66.64      3.77 o 
   3   4   9       16.96        9.06      3.22 o 
   4   4   9        7.50        3.71      2.54 o 
   5   4   9      128.38      121.47      8.81 o 
   6   4   9        5.52        1.56      4.29 o 
   7   4   9        7.41       15.32      4.85 o 
   8   4   9        2.19        2.91      4.27 o 
   9   4   9        0.09        1.93      4.16 o 
  -9   5   9       13.49       11.75      5.46 o 
  -8   5   9       41.82       45.14      5.40 o 
  -7   5   9        2.52        6.54      3.48 o 
  -6   5   9       73.88       79.21      6.56 o 
  -5   5   9      491.05      508.79     17.46 o 
  -4   5   9        1.51        3.09      3.06 o 
  -3   5   9       25.24       27.93      3.52 o 
  -2   5   9       48.54       55.76      4.66 o 
  -1   5   9       19.02       15.14      2.89 o 
   0   5   9       94.05       98.80      6.44 o 
   1   5   9      115.55      113.29      5.91 o 
   2   5   9        0.41        1.80      2.49 o 
   3   5   9       65.45       53.91      5.45 o 
   4   5   9      146.23      163.40     11.34 o 
   5   5   9       35.43       41.11      5.53 o 
   6   5   9       22.22       23.39      4.83 o 
   7   5   9       16.00        7.99      4.25 o 
   8   5   9        7.07       -1.94      4.04 o 
  -8   6   9        6.04        7.95      3.80 o 
  -7   6   9        0.09       -2.07      2.99 o 
  -6   6   9        5.93        6.08      3.44 o 
  -5   6   9       63.45       60.34      5.46 o 
  -4   6   9       77.82       69.72      5.65 o 
  -3   6   9       51.00       47.79      4.69 o 
  -2   6   9       12.13        8.18      5.95 o 
  -1   6   9        0.27       -3.00      2.00 o 
   0   6   9        3.53        4.17      2.54 o 
   1   6   9       33.53       33.69      3.80 o 
   2   6   9      253.58      250.21     10.62 o 
   3   6   9       18.38       14.46      3.72 o 
   4   6   9       23.03       23.80      4.20 o 
   5   6   9        2.25        7.22      3.41 o 
   6   6   9       22.95       20.67      7.10 o 
   7   6   9        6.42        6.00      4.74 o 
  -7   7   9        0.82        2.58      3.51 o 
  -6   7   9       91.74       89.97      8.10 o 
  -5   7   9       24.77       35.40      5.16 o 
  -4   7   9       97.70      105.73     10.40 o 
  -3   7   9       71.50       64.42      6.13 o 
  -2   7   9       34.58       33.94      3.73 o 
  -1   7   9       26.98       28.21      4.90 o 
   0   7   9        8.02        8.06      3.46 o 
   1   7   9       50.80       48.16      6.00 o 
   2   7   9        5.39        4.20      3.67 o 
   3   7   9       10.33        4.82      2.89 o 
   4   7   9       23.21       34.52      4.57 o 
   5   7   9        0.51       -1.23      3.16 o 
   6   7   9        7.42        7.56      3.42 o 
  -5   8   9        4.00        9.34      4.46 o 
  -4   8   9        6.52       10.80      4.13 o 
  -3   8   9        0.66        5.91      3.55 o 
  -2   8   9        1.47        0.42      2.70 o 
  -1   8   9        1.16       10.57      5.44 o 
   0   8   9       17.31       13.92      5.53 o 
   1   8   9       25.57       22.34      6.40 o 
   2   8   9        0.49        0.09      4.96 o 
   3   8   9       12.54        5.26      5.56 o 
   4   8   9        2.59       -0.27      5.41 o 
 -10   0  10        1.17       -0.21      8.56 o 
  -8   0  10       63.81       58.33      8.79 o 
  -6   0  10       38.64       41.52      7.07 o 
  -4   0  10       67.75       56.66      6.90 o 
  -2   0  10      158.68      163.06     11.07 o 
   0   0  10      196.27      194.13     10.82 o 
   2   0  10      113.85      119.85     10.68 o 
   4   0  10      281.13      256.84     13.09 o 
   6   0  10       49.22       37.43      7.20 o 
   8   0  10      124.52      124.32     18.26 o 
  10   0  10        1.15        2.28      6.14 o 
 -11   1  10        3.56        9.07      4.75 o 
 -10   1  10       24.58       39.68      6.11 o 
  -9   1  10        3.96        0.81      4.96 o 
  -8   1  10        4.58        6.35      3.05 o 
  -7   1  10       77.92       70.86     10.45 o 
  -6   1  10       73.12       56.06      6.28 o 
  -5   1  10      157.39      158.77      8.29 o 
  -4   1  10       15.54       10.92      3.11 o 
  -3   1  10      138.71      145.18     10.09 o 
  -2   1  10       61.18       57.36      4.78 o 
  -1   1  10      528.60      502.28     15.08 o 
   0   1  10        0.74        0.87      3.10 o 
   1   1  10       85.65       97.13      5.80 o 
   2   1  10       46.39       50.36      4.32 o 
   3   1  10      119.56      115.32      6.76 o 
   4   1  10       18.24       14.83      3.06 o 
   5   1  10       33.62       33.96      6.42 o 
   6   1  10      109.16      115.18      7.66 o 
   7   1  10       92.12       80.36      7.25 o 
   8   1  10       18.88       17.51      4.58 o 
   9   1  10        0.05        0.99      4.36 o 
 -11   2  10        4.63        2.53      4.62 o 
 -10   2  10        0.03       -5.28      3.73 o 
  -9   2  10        2.14       -4.92      3.31 o 
  -8   2  10        0.19        2.37      2.56 o 
  -7   2  10       14.57        8.90      2.52 o 
  -6   2  10       47.00       52.94      5.29 o 
  -5   2  10      104.01      111.63      7.07 o 
  -4   2  10      121.18      106.65      6.47 o 
  -3   2  10       17.92       22.79      4.19 o 
  -2   2  10        0.80        1.79      2.25 o 
  -1   2  10       84.10       87.44      5.92 o 
   0   2  10       14.36       13.77      2.83 o 
   1   2  10       49.20       59.18      4.80 o 
   2   2  10       40.13       39.59      4.49 o 
   3   2  10        0.29        0.01      2.28 o 
   4   2  10        0.19        1.01      2.31 o 
   5   2  10        4.88        0.22      3.53 o 
   6   2  10        1.04       -3.52      2.98 o 
   7   2  10        4.10        5.03      3.65 o 
   8   2  10        2.60        4.21      3.72 o 
   9   2  10       10.63       12.48      4.85 o 
 -10   3  10        5.59        2.54      4.42 o 
  -9   3  10       34.30       45.27      5.89 o 
  -8   3  10       56.57       61.68      4.94 o 
  -7   3  10        0.23        2.07      2.54 o 
  -6   3  10      155.27      148.63      7.44 o 
  -5   3  10        0.47        0.20      2.39 o 
  -4   3  10       77.94       70.89      5.31 o 
  -3   3  10      158.10      155.09      7.54 o 
  -2   3  10      114.47      109.21      6.07 o 
  -1   3  10      354.74      349.50     11.76 o 
   0   3  10      108.59      106.71      6.80 o 
   1   3  10       24.73       20.00      2.96 o 
   2   3  10      114.04      112.92      6.73 o 
   3   3  10        4.83       10.08      2.95 o 
   4   3  10       49.09       49.21      4.67 o 
   5   3  10       64.90       60.97      5.46 o 
   6   3  10       70.08       76.30      7.84 o 
   7   3  10       14.57       10.76      4.53 o 
   8   3  10        8.96        5.47      4.79 o 
   9   3  10       11.10        9.16      6.02 o 
 -10   4  10        0.09        0.77      4.82 o 
  -9   4  10        7.11        1.28      4.61 o 
  -8   4  10        1.47        2.96      2.95 o 
  -7   4  10       16.31       13.22      4.03 o 
  -6   4  10       32.43       32.66      3.70 o 
  -5   4  10      138.74      139.84      6.89 o 
  -4   4  10       31.34       39.96      4.61 o 
  -3   4  10       24.65       31.12      3.75 o 
  -2   4  10      130.25      143.86     10.82 o 
  -1   4  10       19.37       20.53      3.44 o 
   0   4  10       57.29       67.37      3.95 o 
   1   4  10        1.39        2.34      1.97 o 
   2   4  10      180.30      192.33      9.54 o 
   3   4  10       40.32       43.84      5.61 o 
   4   4  10       40.50       31.22      5.04 o 
   5   4  10        5.92        5.78      6.32 o 
   6   4  10       39.10       34.64      5.79 o 
   7   4  10        2.29        2.63      4.46 o 
   8   4  10       31.14       30.52     13.88 o 
  -9   5  10        8.68       19.79      5.92 o 
  -8   5  10       39.91       45.47      5.56 o 
  -7   5  10       11.50        6.85      4.02 o 
  -6   5  10       78.67       93.32      6.71 o 
  -5   5  10       37.29       31.26      4.28 o 
  -4   5  10      107.57      106.31      6.79 o 
  -3   5  10       16.76       22.26      3.77 o 
  -2   5  10      122.18      127.13      8.10 o 
  -1   5  10        2.20       10.30      3.34 o 
   0   5  10        2.75        0.98      4.15 o 
   1   5  10       24.36       18.61      6.88 o 
   2   5  10        0.98       -2.52      2.44 o 
   3   5  10       19.34       10.81      5.16 o 
   4   5  10       39.34       41.75      5.66 o 
   5   5  10       16.02       12.20      6.33 o 
   6   5  10       13.96       23.88      5.29 o 
   7   5  10        0.28        1.33      4.89 o 
   8   5  10       40.49       47.26      7.70 o 
  -8   6  10        0.27       -0.11      3.96 o 
  -7   6  10        0.29       -1.80      3.37 o 
  -6   6  10        2.94        3.42      3.52 o 
  -5   6  10       67.46       67.28      5.90 o 
  -4   6  10       63.01       56.41      5.40 o 
  -3   6  10       77.59       70.01      5.51 o 
  -2   6  10        1.28        4.75      2.76 o 
  -1   6  10       17.90       18.34      4.68 o 
   0   6  10        0.02       -1.85      2.67 o 
   1   6  10      196.85      171.91     14.11 o 
   2   6  10       63.68       59.64      6.84 o 
   3   6  10       87.21       72.01      6.41 o 
   4   6  10        0.65        5.79      3.66 o 
   5   6  10        0.01       -0.58      3.67 o 
   6   6  10       20.17       18.26      4.93 o 
  -6   7  10       77.94      103.20      8.63 o 
  -5   7  10        4.45        3.21      3.89 o 
  -4   7  10       42.59       54.42      5.60 o 
  -3   7  10       45.98       51.32      5.80 o 
  -2   7  10       24.85       26.74      4.17 o 
  -1   7  10       16.25       16.87      4.00 o 
   0   7  10       17.57       18.11      3.54 o 
   1   7  10        4.46        4.43      3.00 o 
   2   7  10        2.57        6.19      2.80 o 
   3   7  10        7.90        7.36      3.18 o 
   4   7  10        4.74        3.13      3.29 o 
   5   7  10        0.77        2.74      3.58 o 
  -4   8  10       44.30       54.04      6.18 o 
  -3   8  10        2.03        1.67      3.52 o 
  -2   8  10        4.24        3.83      3.31 o 
  -1   8  10        9.52        4.55      5.45 o 
   0   8  10        0.07       -1.08      4.97 o 
   1   8  10        0.25       -2.08      4.26 o 
   2   8  10        4.73       -3.98      5.12 o 
   3   8  10        0.73       -6.26      5.27 o 
  -9   0  11        8.27        6.36      6.18 o 
  -7   0  11       38.73       19.45      6.16 o 
  -5   0  11        0.03       -1.43      3.95 o 
  -3   0  11      448.05      424.22     25.39 o 
  -1   0  11       21.34       25.25      4.72 o 
   1   0  11      308.85      320.07     19.58 o 
   3   0  11      105.41      117.76     10.20 o 
   5   0  11        1.71       -3.46      4.43 o 
   7   0  11      202.73      233.46     16.60 o 
   9   0  11       12.07       11.90      6.73 o 
 -10   1  11        1.32        2.51      4.32 o 
  -9   1  11        1.86       -2.61      3.53 o 
  -8   1  11      106.15      108.91      8.78 o 
  -7   1  11      174.56      180.07      9.95 o 
  -6   1  11      147.34      133.09      8.68 o 
  -5   1  11       16.15       13.17      7.22 o 
  -4   1  11      327.33      343.92     11.54 o 
  -3   1  11       11.13        3.76      2.77 o 
  -2   1  11      127.19      131.92      7.23 o 
  -1   1  11      475.49      493.93     13.50 o 
   0   1  11      231.57      243.33      8.80 o 
   1   1  11       56.85       60.67      4.88 o 
   2   1  11        0.27       -0.43      2.23 o 
   3   1  11      275.63      288.15     10.10 o 
   4   1  11       12.59       15.18      3.30 o 
   5   1  11       22.49       10.80      3.80 o 
   6   1  11       64.27       67.23      6.38 o 
   7   1  11        9.74       11.09      3.98 o 
   8   1  11       29.60       36.35      5.35 o 
   9   1  11       11.65        9.98      4.76 o 
 -10   2  11       12.75       14.23      5.04 o 
  -9   2  11       71.13       70.83      7.17 o 
  -8   2  11        0.20       -0.77      2.34 o 
  -7   2  11       30.22       34.38      9.85 o 
  -6   2  11      111.97      113.28      7.87 o 
  -5   2  11        7.22        7.67      2.98 o 
  -4   2  11       29.83       20.60      3.70 o 
  -3   2  11      236.31      224.21      9.29 o 
  -2   2  11      144.79      130.35      9.02 o 
  -1   2  11      373.55      368.81     11.09 o 
   0   2  11        9.38        5.49      2.38 o 
   1   2  11       15.52       17.87      3.05 o 
   2   2  11        5.16        1.26      3.06 o 
   3   2  11       22.62       26.26      3.90 o 
   4   2  11      146.33      163.26     10.85 o 
   5   2  11       66.44       46.92      5.78 o 
   6   2  11        1.76       -0.09      3.00 o 
   7   2  11        1.04        0.65      3.22 o 
   8   2  11        2.66        0.35      3.65 o 
   9   2  11        8.01        2.21      4.94 o 
 -10   3  11        1.52        3.19      4.21 o 
  -9   3  11       12.68       11.64      4.85 o 
  -8   3  11       11.69       13.72      3.51 o 
  -7   3  11        8.15        8.35      3.02 o 
  -6   3  11        3.76        5.09      3.40 o 
  -5   3  11       62.97       68.33      5.76 o 
  -4   3  11        3.99        1.86      2.77 o 
  -3   3  11        0.21       -2.17      3.60 o 
  -2   3  11      276.99      269.94     17.71 o 
  -1   3  11       70.32       61.88      4.82 o 
   0   3  11        0.43        1.40      2.41 o 
   1   3  11       14.85       19.03      3.29 o 
   2   3  11      206.30      213.06      8.83 o 
   3   3  11        4.67        3.08      2.36 o 
   4   3  11        0.25        2.49      2.49 o 
   5   3  11        1.17       -1.53      3.00 o 
   6   3  11       10.72        4.97      6.17 o 
   7   3  11        9.84        5.66      4.75 o 
   8   3  11        4.84        4.58      4.83 o 
  -9   4  11       15.63       10.99      5.48 o 
  -8   4  11       14.71       16.91      4.20 o 
  -7   4  11        8.25        9.11      3.34 o 
  -6   4  11        6.25        6.00      2.86 o 
  -5   4  11        7.07        5.16      3.24 o 
  -4   4  11       25.26       26.20      3.87 o 
  -3   4  11      103.26      118.04      6.66 o 
  -2   4  11       16.71       12.81      2.90 o 
  -1   4  11       84.45       68.32      4.78 o 
   0   4  11        1.78        2.42      2.26 o 
   1   4  11        9.23        7.53      3.43 o 
   2   4  11        0.01        0.33      2.84 o 
   3   4  11        2.24       -0.24      3.03 o 
   4   4  11       98.47      103.73      8.43 o 
   5   4  11        9.96        2.16      3.85 o 
   6   4  11        4.86        3.00      3.84 o 
   7   4  11        8.39        0.78      4.32 o 
   8   4  11       11.72        6.77      4.97 o 
  -8   5  11        8.53       13.14      4.41 o 
  -7   5  11       37.05       53.01      6.67 o 
  -6   5  11        0.45        1.25      3.25 o 
  -5   5  11       71.16       72.65      7.29 o 
  -4   5  11       56.24       50.51      4.96 o 
  -3   5  11        9.60        9.65      3.71 o 
  -2   5  11       96.20       93.05      7.32 o 
  -1   5  11        3.43        0.47      2.99 o 
   0   5  11       92.76       86.31      6.97 o 
   1   5  11        0.01        0.91      3.59 o 
   2   5  11       47.77       50.26      6.05 o 
   3   5  11       42.17       55.92     13.95 o 
   4   5  11        1.76       -2.27      3.20 o 
   5   5  11        0.00        5.48      4.11 o 
   6   5  11        2.60        6.59      4.61 o 
   7   5  11        0.05        2.65      4.97 o 
  -7   6  11        0.01        3.75      3.46 o 
  -6   6  11       76.03       90.16      7.15 o 
  -5   6  11        3.60        3.75      3.45 o 
  -4   6  11       92.07       84.87      6.66 o 
  -3   6  11        0.23        2.21      3.13 o 
  -2   6  11       99.44       97.60      6.63 o 
  -1   6  11        0.08        0.93      2.61 o 
   0   6  11        1.71        4.90      5.14 o 
   1   6  11        6.94        3.91      3.57 o 
   2   6  11        7.38        5.52      3.36 o 
   3   6  11        1.32       11.12      4.68 o 
   4   6  11        4.47        4.83      3.80 o 
   5   6  11        0.00        2.53      3.79 o 
   6   6  11        0.40        2.06      6.35 o 
  -5   7  11       17.55       12.44      5.89 o 
  -4   7  11       20.11       24.32      4.25 o 
  -3   7  11       12.84       17.51      3.83 o 
  -2   7  11        1.03        3.96      3.15 o 
  -1   7  11        0.10       -3.12      2.67 o 
   0   7  11        2.74        6.75      3.28 o 
   1   7  11        0.14        6.33      3.41 o 
   2   7  11       27.26       26.55      4.05 o 
   3   7  11        2.03        3.77      3.51 o 
   4   7  11        4.00        9.55      3.99 o 
  -2   8  11        0.00        0.63      5.38 o 
  -1   8  11       19.42       14.32      6.27 o 
   0   8  11        3.75        1.97      7.33 o 
   1   8  11        0.41       -2.29      8.72 o 
 -10   0  12        0.55        3.48      5.76 o 
  -8   0  12       83.63      101.11     11.45 o 
  -6   0  12      162.47      162.73     16.96 o 
  -4   0  12      167.12      170.49     14.60 o 
  -2   0  12        3.16        1.94      5.30 o 
   0   0  12      423.93      441.86     18.24 o 
   2   0  12      105.72      116.51     10.05 o 
   4   0  12        2.06        1.03     10.02 o 
   6   0  12      332.92      367.75     26.27 o 
   8   0  12       55.44       65.70      9.96 o 
 -10   1  12        1.27        2.09      4.27 o 
  -9   1  12        1.36        1.37      4.01 o 
  -8   1  12        1.20        0.49      3.64 o 
  -7   1  12       14.83        4.25      3.86 o 
  -6   1  12       73.56       79.37      6.78 o 
  -5   1  12        8.31        5.37      3.11 o 
  -4   1  12       21.63       16.34      3.76 o 
  -3   1  12      222.79      234.98     10.01 o 
  -2   1  12        5.64        2.02      2.78 o 
  -1   1  12      627.39      616.69     16.17 o 
   0   1  12        1.39        1.53      2.35 o 
   1   1  12      234.60      211.04     11.72 o 
   2   1  12       31.34       34.15      6.59 o 
   3   1  12       51.60       52.31      7.32 o 
   4   1  12       30.54       22.60      4.31 o 
   5   1  12        0.20       -2.27      2.82 o 
   6   1  12        1.81        9.23      3.72 o 
   7   1  12        0.32       -0.53      3.58 o 
   8   1  12       10.11       11.81      4.60 o 
 -10   2  12       37.73       39.49      6.33 o 
  -9   2  12       12.06       11.87      4.71 o 
  -8   2  12       12.50       19.85      5.85 o 
  -7   2  12       77.24       83.70      7.29 o 
  -6   2  12       42.95       45.93      5.29 o 
  -5   2  12        3.84        2.93      3.39 o 
  -4   2  12       74.16       69.26      6.78 o 
  -3   2  12       23.03       16.96      3.44 o 
  -2   2  12        1.31        0.57      3.36 o 
  -1   2  12      361.82      347.44     13.97 o 
   0   2  12       31.45       29.76      4.80 o 
   1   2  12      240.52      248.01      9.28 o 
   2   2  12       22.96       23.98      3.95 o 
   3   2  12        1.16        2.97      2.62 o 
   4   2  12        0.01        1.11      3.25 o 
   5   2  12       15.13        9.45      3.71 o 
   6   2  12       16.97       11.18      3.79 o 
   7   2  12       27.51       30.02      4.87 o 
   8   2  12        6.28        8.71      7.01 o 
  -9   3  12       30.11       23.93      5.49 o 
  -8   3  12        0.82        1.38      3.99 o 
  -7   3  12       22.50       22.80      4.85 o 
  -6   3  12        0.08       -1.25      3.43 o 
  -5   3  12        0.11       -4.06      5.17 o 
  -4   3  12       29.69       34.76      4.45 o 
  -3   3  12      367.17      374.92     12.41 o 
  -2   3  12       42.73       43.39      7.20 o 
  -1   3  12      316.84      321.92     11.70 o 
   0   3  12        1.45        2.98      2.44 o 
   1   3  12        2.13        0.85      2.41 o 
   2   3  12       12.26       13.14      4.70 o 
   3   3  12       25.36       44.21      4.75 o 
   4   3  12      111.50      103.60      8.47 o 
   5   3  12        0.06        3.89      4.11 o 
   6   3  12        0.22        2.25      4.07 o 
   7   3  12       10.91       11.16      7.66 o 
   8   3  12        4.53        8.94      5.10 o 
  -9   4  12       10.79        8.21      5.91 o 
  -8   4  12       12.29        6.38      5.44 o 
  -7   4  12       12.20       11.65      6.42 o 
  -6   4  12        0.44        0.59      2.70 o 
  -5   4  12       18.24       17.12      4.88 o 
  -4   4  12       12.71       11.23      3.88 o 
  -3   4  12       12.55       11.50      3.89 o 
  -2   4  12      122.66      109.46      8.30 o 
  -1   4  12       13.00       10.52      3.72 o 
   0   4  12      160.54      158.87      9.78 o 
   1   4  12        0.44        4.93      3.41 o 
   2   4  12        4.44       -2.96      3.16 o 
   3   4  12        9.18       10.36      3.94 o 
   4   4  12        3.68        3.16      3.79 o 
   5   4  12        1.47        4.33      4.10 o 
   6   4  12        3.24       -0.42      4.39 o 
   7   4  12        9.04        5.65      5.52 o 
  -8   5  12       15.06        7.36      8.02 o 
  -7   5  12        5.17       11.68      3.78 o 
  -6   5  12        0.30       -2.49      3.23 o 
  -5   5  12        0.32        2.60      3.26 o 
  -4   5  12       71.01       68.26      9.05 o 
  -3   5  12        4.68       -1.73      3.45 o 
  -2   5  12      221.60      223.73     12.52 o 
  -1   5  12       87.19       95.36      7.75 o 
   0   5  12        3.45        3.51      3.33 o 
   1   5  12        7.04        4.33      3.77 o 
   2   5  12        4.96        6.09      4.02 o 
   3   5  12        2.28        5.66      3.77 o 
   4   5  12       16.53        9.65      6.85 o 
   5   5  12        0.09        1.64      4.26 o 
   6   5  12        0.00        3.87      4.24 o 
  -6   6  12        0.80        4.16      3.55 o 
  -5   6  12        0.00       -0.06      3.29 o 
  -4   6  12       13.78       12.72      3.72 o 
  -3   6  12       11.78       14.61      4.94 o 
  -2   6  12        4.90        2.72      3.02 o 
  -1   6  12        6.69        0.47      3.24 o 
   0   6  12        8.52        3.87      3.70 o 
   1   6  12        5.41        6.47      3.68 o 
   2   6  12        1.28        4.13      3.37 o 
   3   6  12        0.34       -3.89      3.78 o 
   4   6  12        1.11        9.29      4.08 o 
   5   6  12        1.48       -0.02      4.44 o 
  -4   7  12       16.08       11.77      4.29 o 
  -3   7  12       28.68       33.86      5.35 o 
  -2   7  12       10.67        9.39      4.92 o 
  -1   7  12       14.23        8.63      3.31 o 
   0   7  12        7.46        8.51      3.62 o 
   1   7  12       16.30       19.36      4.23 o 
   2   7  12        8.05        4.61      3.51 o 
   3   7  12        9.66        8.89      4.04 o 
  -9   0  13        0.27       -0.31      6.33 o 
  -7   0  13       12.52       -0.67      4.11 o 
  -5   0  13       82.29       65.07     12.14 o 
  -3   0  13       17.02       21.09      8.07 o 
  -1   0  13      567.17      616.39     23.59 o 
   1   0  13      497.42      446.60     26.13 o 
   3   0  13      315.64      297.47     15.72 o 
   5   0  13       35.25       38.20      7.63 o 
   7   0  13        0.36        9.13      6.11 o 
  -9   1  13       10.82       15.25      4.58 o 
  -8   1  13       17.05        4.13      4.11 o 
  -7   1  13       25.98       31.84      6.25 o 
  -6   1  13       56.00       50.86      5.73 o 
  -5   1  13        1.33        4.28      3.25 o 
  -4   1  13        2.48        4.92      3.11 o 
  -3   1  13       84.70       92.28      6.96 o 
  -2   1  13       56.60       61.80      5.45 o 
  -1   1  13      248.87      236.90     10.84 o 
   0   1  13      129.59      142.82      9.32 o 
   1   1  13        0.56       -0.39      2.38 o 
   2   1  13       28.58       29.32      4.37 o 
   3   1  13        5.65        1.27      3.53 o 
   4   1  13        3.11        1.40      2.90 o 
   5   1  13       19.52       16.57      4.09 o 
   6   1  13        0.23       -3.11      3.58 o 
   7   1  13       17.45       25.80      5.14 o 
   8   1  13        0.12       -2.52      4.03 o 
  -9   2  13        2.38        5.82      4.27 o 
  -8   2  13        1.34        2.33      3.97 o 
  -7   2  13        4.01       -1.26      3.59 o 
  -6   2  13       23.36       24.13      5.06 o 
  -5   2  13       18.40        2.82      3.52 o 
  -4   2  13       90.56       93.03      8.21 o 
  -3   2  13      171.93      178.15     11.77 o 
  -2   2  13        6.26        5.28      2.84 o 
  -1   2  13       40.43       40.40      4.52 o 
   0   2  13       19.07       17.67      3.53 o 
   1   2  13      140.98      142.62     14.26 o 
   2   2  13       87.67       83.62      6.49 o 
   3   2  13       25.42       14.18      3.53 o 
   4   2  13       91.89       91.71      9.27 o 
   5   2  13        5.76        0.89      3.35 o 
   6   2  13        2.55        0.09      3.99 o 
   7   2  13        3.23        2.46      9.41 o 
  -9   3  13        0.67       -4.74      4.93 o 
  -8   3  13        2.46        3.29      4.64 o 
  -7   3  13       60.92       51.74      6.12 o 
  -6   3  13        2.20       -1.30      3.01 o 
  -5   3  13        3.03        2.64      3.18 o 
  -4   3  13       23.24       30.92      4.65 o 
  -3   3  13        7.03        8.47      3.10 o 
  -2   3  13        0.34        2.42      2.70 o 
  -1   3  13       26.97       32.63      4.52 o 
   0   3  13        5.17        6.16      2.71 o 
   1   3  13        1.48       -1.46      2.65 o 
   2   3  13        0.01        4.50      3.06 o 
   3   3  13       60.68       68.78      7.34 o 
   4   3  13       22.08       28.92      5.81 o 
   5   3  13        4.44        4.91      4.29 o 
   6   3  13        0.20       -0.59      4.70 o 
   7   3  13       23.78       20.93      7.40 o 
  -8   4  13       31.86       35.62      7.29 o 
  -7   4  13        4.02        2.46      3.79 o 
  -6   4  13        3.31        4.33      3.34 o 
  -5   4  13       28.06       31.75      5.73 o 
  -4   4  13       71.03       73.33     11.68 o 
  -3   4  13        9.93        7.87      4.09 o 
  -2   4  13      132.12      132.78     12.09 o 
  -1   4  13       79.41       77.34      7.29 o 
   0   4  13       15.10       10.02      3.83 o 
   1   4  13        4.44        3.31      3.85 o 
   2   4  13       40.87       28.10      5.58 o 
   3   4  13       25.05       28.26      5.38 o 
   4   4  13       50.86       59.59      7.39 o 
   5   4  13        0.01        0.10      4.31 o 
   6   4  13        4.14        9.29      5.06 o 
  -7   5  13        0.84       -1.01      3.74 o 
  -6   5  13       14.24       12.06      4.16 o 
  -5   5  13        9.36       10.71      3.84 o 
  -4   5  13        0.55       -1.30      4.14 o 
  -3   5  13       53.32       57.43      6.81 o 
  -2   5  13        1.48        5.91      3.93 o 
  -1   5  13        4.05        5.16      4.97 o 
   0   5  13        6.15        5.23      3.81 o 
   1   5  13      106.18      112.95      8.99 o 
   2   5  13       19.94       19.96      4.89 o 
   3   5  13        0.37        2.58      3.83 o 
   4   5  13       11.74       16.25      4.95 o 
   5   5  13        9.90        6.71      5.64 o 
  -5   6  13        0.00        1.64      3.88 o 
  -4   6  13        0.09       -3.01      2.88 o 
  -3   6  13        2.14        1.84      3.30 o 
  -2   6  13        3.14        3.60      3.24 o 
  -1   6  13        1.37        0.26      3.73 o 
   0   6  13        9.12       16.58      4.70 o 
   1   6  13       39.76       47.33      6.37 o 
   2   6  13       39.70       54.49      8.52 o 
   3   6  13        0.77        0.90      5.66 o 
   4   6  13        4.93        7.80      4.66 o 
  -2   7  13        7.76       12.74      4.11 o 
  -1   7  13       16.40       22.05      4.26 o 
   0   7  13       16.13        8.77      3.99 o 
   1   7  13       13.67       14.07      4.25 o 
  -8   0  14       16.74       24.28      7.65 o 
  -6   0  14       15.21       12.04      5.36 o 
  -4   0  14        1.79       -5.07      4.38 o 
  -2   0  14        8.46        8.02      4.54 o 
   0   0  14       10.09        4.88      4.56 o 
   2   0  14       18.46       17.28      5.34 o 
   4   0  14        0.23        5.02      5.63 o 
   6   0  14        1.44       -2.36      5.30 o 
  -9   1  14        0.42        2.50      4.45 o 
  -8   1  14        2.46        4.34      3.83 o 
  -7   1  14        0.32       -3.02      3.27 o 
  -6   1  14        7.31        3.53      3.72 o 
  -5   1  14       64.59       68.57      6.48 o 
  -4   1  14       63.33       65.48      6.32 o 
  -3   1  14      139.67      134.10      8.31 o 
  -2   1  14        1.94        0.65      2.79 o 
  -1   1  14       55.30       67.98      6.24 o 
   0   1  14       14.40       10.94      3.67 o 
   1   1  14      319.23      320.49     13.00 o 
   2   1  14       71.18       69.79      8.45 o 
   3   1  14      205.32      212.36     16.41 o 
   4   1  14       49.51       55.90      6.09 o 
   5   1  14        2.93        3.72      3.44 o 
   6   1  14        0.47        2.57      4.03 o 
   7   1  14        4.97       10.47      5.10 o 
  -8   2  14        0.19        4.07      4.27 o 
  -7   2  14        4.17        3.30      3.92 o 
  -6   2  14        4.27        2.53      3.67 o 
  -5   2  14        6.59        7.48      3.67 o 
  -4   2  14       67.27       53.47      8.49 o 
  -3   2  14       13.81       14.30      3.66 o 
  -2   2  14       14.26       14.77      3.83 o 
  -1   2  14        0.13       -2.72      2.81 o 
   0   2  14        1.70       -2.23      3.41 o 
   1   2  14        6.63        6.10      3.26 o 
   2   2  14       26.86       36.54      5.39 o 
   3   2  14       75.69       68.01      6.40 o 
   4   2  14       17.94       11.16      4.49 o 
   5   2  14       32.35       33.99      6.45 o 
   6   2  14        7.06        8.26      4.75 o 
  -8   3  14       20.76       18.08      9.95 o 
  -7   3  14        9.58       14.69      5.41 o 
  -6   3  14        0.63        0.78      4.11 o 
  -5   3  14        4.31       -0.23      4.03 o 
  -4   3  14       91.47       93.93      7.21 o 
  -3   3  14        9.55       11.46      3.44 o 
  -2   3  14       67.29       59.12      5.54 o 
  -1   3  14        3.65        3.21      2.93 o 
   0   3  14        0.06       -2.53      3.23 o 
   1   3  14        0.19       -2.43      3.35 o 
   2   3  14      134.89      123.50      9.59 o 
   3   3  14        3.10        3.13      3.75 o 
   4   3  14       67.26       64.49     10.51 o 
   5   3  14        0.00        1.58      4.31 o 
   6   3  14        1.64        3.12      4.35 o 
  -7   4  14       14.47       23.60      6.35 o 
  -6   4  14        0.33        3.61      3.82 o 
  -5   4  14       42.32       50.21      7.15 o 
  -4   4  14       20.73       27.25      5.65 o 
  -3   4  14        8.11        5.37      3.93 o 
  -2   4  14       39.84       47.61      6.67 o 
  -1   4  14        1.71       -2.27      3.67 o 
   0   4  14        2.95       -0.27      4.01 o 
   1   4  14        0.06       -0.38      3.43 o 
   2   4  14       28.45       38.28      6.20 o 
   3   4  14        4.81        5.97      7.04 o 
   4   4  14       60.77       68.49      8.14 o 
   5   4  14       16.16       13.12      5.66 o 
  -6   5  14       33.19       26.96      5.01 o 
  -5   5  14        3.96        3.69      5.57 o 
  -4   5  14        0.92        2.19      4.45 o 
  -3   5  14        2.79        8.84      4.26 o 
  -2   5  14        2.43        1.67      3.76 o 
  -1   5  14       24.73       23.39      5.78 o 
   0   5  14        5.43        0.97      3.83 o 
   1   5  14       41.33       43.16      8.98 o 
   2   5  14       19.59       16.48      5.33 o 
   3   5  14        1.07        1.92      4.21 o 
   4   5  14       27.12       33.41      6.07 o 
  -4   6  14        3.77       11.82      4.19 o 
  -3   6  14       25.09       20.05      4.54 o 
  -2   6  14        0.04       -1.57      3.11 o 
  -1   6  14       26.34       30.18      8.96 o 
   0   6  14        1.59       10.41      4.54 o 
   1   6  14       10.27       11.03      5.03 o 
   2   6  14       12.92       15.89      4.93 o 
  -7   0  15       13.84       19.48      6.64 o 
  -5   0  15       18.86       19.09      7.45 o 
  -3   0  15       50.96       45.03      8.01 o 
  -1   0  15        5.58       10.30      5.47 o 
   1   0  15        6.54        0.03      4.41 o 
   3   0  15       19.52       16.82      6.47 o 
   5   0  15       21.38       16.13      6.43 o 
  -8   1  15        9.96       16.07      5.07 o 
  -7   1  15        0.09        2.51      3.56 o 
  -6   1  15        0.70        2.48      3.83 o 
  -5   1  15       18.20       15.13      4.89 o 
  -4   1  15       41.08       37.46      5.18 o 
  -3   1  15        1.06        2.16      3.64 o 
  -2   1  15        0.61        2.00      3.37 o 
  -1   1  15       65.62       83.80      6.88 o 
   0   1  15        4.00        4.31      3.31 o 
   1   1  15       19.92       14.74      4.59 o 
   2   1  15       46.36       51.45      7.62 o 
   3   1  15        4.17        9.03      4.27 o 
   4   1  15       11.31        4.50      3.85 o 
   5   1  15       39.05       34.36      5.35 o 
   6   1  15       32.47       26.40      7.18 o 
  -7   2  15        3.90       -0.08      3.77 o 
  -6   2  15        0.60       -2.78      3.29 o 
  -5   2  15        0.97        2.53      3.92 o 
  -4   2  15       19.41       21.71      4.53 o 
  -3   2  15      153.97      154.65     17.34 o 
  -2   2  15        0.02        1.46      3.08 o 
  -1   2  15        7.35        4.00      3.53 o 
   0   2  15       20.40       18.78      4.09 o 
   1   2  15       49.83       46.31      5.53 o 
   2   2  15        2.34        5.90      4.12 o 
   3   2  15       24.34       26.32      7.70 o 
   4   2  15       20.63       26.37      6.09 o 
   5   2  15        1.88        4.66      4.25 o 
  -7   3  15        1.63        2.45      4.92 o 
  -6   3  15        1.06       -2.98      3.91 o 
  -5   3  15       37.93       35.94      6.82 o 
  -4   3  15       31.92       35.52      5.97 o 
  -3   3  15        0.50        2.69      4.06 o 
  -2   3  15       80.41       69.31      7.58 o 
  -1   3  15        0.36       -2.35      3.62 o 
   0   3  15        4.10        3.13      3.82 o 
   1   3  15        1.02       -1.30      3.50 o 
   2   3  15       12.63       10.47      4.69 o 
   3   3  15        0.02        1.22      3.74 o 
   4   3  15       18.72       24.54      6.15 o 
   5   3  15        0.30        0.16      4.38 o 
  -6   4  15        0.64        2.30      4.46 o 
  -5   4  15        3.69        2.91      5.18 o 
  -4   4  15        0.37        1.77      4.87 o 
  -3   4  15        3.59        3.50      4.18 o 
  -2   4  15        5.14        5.73      4.32 o 
  -1   4  15        6.92       10.89      4.42 o 
   0   4  15       18.22       19.28      5.15 o 
   1   4  15       18.84       14.84      5.20 o 
   2   4  15       42.46       39.35      6.87 o 
   3   4  15        1.66        5.94      4.36 o 
   4   4  15       16.40        8.74      5.44 o 
  -4   5  15       10.91       15.55      7.04 o 
  -3   5  15       34.75       41.02     10.48 o 
  -2   5  15        5.11        3.67      4.38 o 
  -1   5  15        9.42       11.97      4.86 o 
   0   5  15       22.57        9.62      4.67 o 
   1   5  15        2.46        3.75      4.62 o 
   2   5  15       32.53       31.14      6.32 o 
  -6   0  16        0.73       -0.48      4.38 o 
  -4   0  16       18.94       28.53      6.61 o 
  -2   0  16       25.80       24.22      7.09 o 
   0   0  16        0.85        2.19      5.01 o 
   2   0  16       43.73       39.08     10.11 o 
   4   0  16       52.82       46.58      8.30 o 
  -7   1  16       10.61        5.97      4.73 o 
  -6   1  16        0.27       -5.02      3.50 o 
  -5   1  16       16.91       18.20      4.87 o 
  -4   1  16        4.27       -1.86      3.41 o 
  -3   1  16       22.31       39.28      5.58 o 
  -2   1  16       21.21       16.87      7.34 o 
  -1   1  16       43.74       50.32      5.98 o 
   0   1  16       14.63       24.82      4.80 o 
   1   1  16        0.75        0.89      3.34 o 
   2   1  16        0.01       -1.35      3.59 o 
   3   1  16        0.24        0.54      3.97 o 
   4   1  16        5.79        1.23      3.63 o 
   5   1  16        2.61        6.01      4.86 o 
  -6   2  16        8.72        5.70      4.74 o 
  -5   2  16        0.71        4.64      4.17 o 
  -4   2  16       22.60       24.87      5.15 o 
  -3   2  16        8.84        5.87      3.85 o 
  -2   2  16        0.01        4.55      3.73 o 
  -1   2  16       18.35       17.35      4.48 o 
   0   2  16       16.10       16.74      5.08 o 
   1   2  16        0.20       -0.04      3.81 o 
   2   2  16        5.97        7.49      5.03 o 
   3   2  16        5.01        6.70      5.17 o 
   4   2  16        0.01       -3.49      4.06 o 
  -6   3  16        0.86       -3.20      4.52 o 
  -5   3  16        0.36        5.65      5.10 o 
  -4   3  16        7.49        2.90      4.52 o 
  -3   3  16       22.68       21.61      7.97 o 
  -2   3  16        1.29        6.41      4.36 o 
  -1   3  16        0.26        0.89      3.93 o 
   0   3  16        3.27        1.78      3.69 o 
   1   3  16       24.44       28.95      7.54 o 
   2   3  16        6.84        5.41      4.94 o 
   3   3  16        2.29        3.31      4.64 o 
  -4   4  16        1.89        2.04      4.73 o 
  -3   4  16        2.58        5.10      4.66 o 
  -2   4  16        0.06       -5.72      3.81 o 
  -1   4  16        8.35        7.40      4.54 o 
   0   4  16        0.00       -3.36      3.80 o 
   1   4  16        6.09        4.03      4.81 o 
   2   4  16        0.01       -2.01      4.65 o 
  -5   0  17        9.66        6.00      6.33 o 
  -3   0  17        1.04        7.19      5.98 o 
  -1   0  17       23.09       30.24     12.87 o 
   1   0  17        1.04       -4.31      5.05 o 
   3   0  17        0.00        3.30      8.64 o 
  -5   1  17        0.03        0.94      4.08 o 
  -4   1  17       39.62       41.37      8.47 o 
  -3   1  17        3.58        3.88      3.91 o 
  -2   1  17        0.90       -1.63      3.98 o 
  -1   1  17        8.43       11.22      4.39 o 
   0   1  17        5.07        6.41      4.25 o 
   1   1  17       25.09       22.97      4.77 o 
   2   1  17        9.36        8.04      4.19 o 
   3   1  17        4.02       -3.38      4.78 o 
  -5   2  17        1.42       -1.60      4.65 o 
  -4   2  17        0.47        7.27      4.84 o 
  -3   2  17       25.91       18.50      9.66 o 
  -2   2  17        2.98        6.04      4.71 o 
  -1   2  17        1.07        4.71      4.76 o 
   0   2  17        0.00       -1.18      4.19 o 
   1   2  17        3.02       -1.04      3.59 o 
   2   2  17        2.64        8.37      4.96 o 
   3   2  17        0.06       -0.03      5.25 o 
  -4   3  17        2.26        6.87      7.56 o 
  -3   3  17        0.79       -1.35      4.16 o 
  -2   3  17        5.19       -1.26      4.10 o 
  -1   3  17        0.03        0.59      3.97 o 
   0   3  17       34.84       52.18      7.14 o 
   1   3  17        1.29       -5.04      5.22 o 
  -2   0  18        1.92        2.16      6.57 o 
   0   0  18       14.55       16.41      7.72 o 
  -3   1  18        7.86       10.50      4.54 o 
  -2   1  18        6.83        6.39      4.59 o 
  -1   1  18        0.06       -6.30      5.07 o 
   0   1  18        7.92        8.59      5.67 o 
   1   1  18        1.11       -1.91      4.19 o 
  -1   2  18        0.80        6.31      5.41 o 
                                                 
